# Supplementary material for: Data-Driven Classification of Solubility Space in Deep Eutectic Solvents: Deciphering Driving Forces Using PCA and K-Means Clustering
Source: Molecules. 2025 Nov 26;30(23):4563. doi: 10.3390/molecules30234563 (PMC12693604; doi:10.3390/molecules30234563)
Supplement: Supplementary file 1 [file molecules-30-04563-s001.zip]

Archive with 1 entries (1 files):
- molecules-3953994-supplementary.xlsx
