# Supplementary material for: Data-Driven Classification of Solubility Space in Deep Eutectic Solvents: Deciphering Driving Forces Using PCA and K-Means Clustering
Source: Molecules. 2025 Nov 26;30(23):4563. doi: 10.3390/molecules30234563 (PMC12693604; doi:10.3390/molecules30234563)
Supplement: Supplementary file 1 [file molecules-30-04563-s001.zip › molecules-3953994-supplementary.xlsx]

## Sheet: dane
solute	HBA	HBD	water	T[°C]	x2*	x3*	x4*	log(x1)exp	dGfus	log(x_COSMO)	dµ	dE_tot	dE_Misfit	dE_HB	dE_vdW	µ1_sat	E1_tot_sat	E1_Misfit_sat	E1_HB_sat	E1_vdW_sat	µ_solvent	E_tot_solvent	E_Misfit_solvent	E_HB_solvent	E_vdW_solvent
ibuprofen	choline chloride	P2D		25	0.5	0.5		-0.792832	0.851176	-0.354655	-5.00858	-9.47161	1.78695	-0.563267	-22.8455	-1.61579	-13.0567	4.44007	-1.70487	-33.2434	3.39279	-3.58508	2.65312	-1.1416	-10.3979
ibuprofen	choline chloride	DEG		25	0.5	0.5		-0.616097	0.851176	-0.28852	-4.83387	-9.80246	1.78873	-0.779965	-23.1781	-1.70605	-13.1027	4.3661	-1.65936	-33.2987	3.12782	-3.30027	2.57737	-0.879395	-10.1206
ibuprofen	choline chloride	TEG		25	0.5	0.5		-0.580481	0.851176	-0.240698	-4.90878	-10.138	1.65199	-0.774062	-22.9518	-1.77132	-13.3373	4.19645	-1.67464	-33.3364	3.13746	-3.19934	2.54446	-0.900578	-10.3846
ibuprofen	choline chloride	B3D		25	0.5	0.5		-0.800148	0.851176	-0.319946	-4.91211	-9.6611	1.77859	-0.423129	-22.8976	-1.66316	-13.2786	4.31822	-1.76642	-33.2738	3.24895	-3.61753	2.53963	-1.34329	-10.3763
ibuprofen	choline chloride	GLY		25	0.5	0.5		-0.553907	0.851176	-3.56691	-2.80057	-2.14129	4.4979	0.278527	-14.1071	2.76843	-8.5214	9.46459	-1.71095	-33.4402	5.569	-6.38011	4.96669	-1.98948	-19.3331
ibuprofen	choline chloride	ETG		25	0.5	0.5		-0.664172	0.851176	-3.64907	-2.77758	-2.70176	4.99039	-0.193986	-15.8091	2.88055	-7.79104	9.89169	-1.70109	-33.2257	5.65813	-5.08928	4.9013	-1.5071	-17.4166
ibuprofen	choline chloride	P2D		25	0.333333	0.666667		-0.68454	0.851176	-0.440076	-4.64378	-8.68077	2.05134	-0.313634	-22.205	-1.4992	-12.9298	4.52153	-1.76182	-33.1775	3.14458	-4.24907	2.47019	-1.44819	-10.9726
ibuprofen	choline chloride	DEG		25	0.333333	0.666667		-0.501857	0.851176	-0.321519	-4.48793	-9.28983	2.00437	-0.686437	-22.7205	-1.66101	-13.0302	4.40301	-1.68683	-33.2773	2.82692	-3.74039	2.39864	-1.00039	-10.5568
ibuprofen	choline chloride	TEG		25	0.333333	0.666667		-0.452419	0.851176	-0.255994	-4.69802	-9.74051	1.76613	-0.691841	-22.2311	-1.75044	-13.3348	4.19791	-1.70089	-33.3357	2.94758	-3.59434	2.43178	-1.00905	-11.1047
ibuprofen	choline chloride	B3D		25	0.333333	0.666667		-0.673591	0.851176	-0.381153	-4.56911	-8.95514	1.97859	-0.0894053	-22.1756	-1.57962	-13.2659	4.33207	-1.83771	-33.2336	2.98949	-4.31079	2.35348	-1.7483	-11.0579
ibuprofen	choline chloride	GLY		25	0.333333	0.666667		-0.456575	0.851176	-2.77369	-2.93062	-2.82273	3.70099	0.967262	-15.2797	1.68581	-10.1604	7.81544	-1.78735	-33.4173	4.61643	-7.33765	4.11445	-2.75461	-18.1376
ibuprofen	choline chloride	ETG		25	0.333333	0.666667		-0.512628	0.851176	-2.58717	-3.22437	-3.91906	4.03073	0.285273	-17.5307	1.43124	-9.61537	7.9414	-1.78923	-33.1027	4.65561	-5.69631	3.91067	-2.0745	-15.572
ibuprofen	choline chloride	P2D		25	0.2	0.8		-0.732563	0.851176	-0.531894	-4.22796	-7.94606	2.28302	-0.0317706	-21.7384	-1.37388	-12.8296	4.55223	-1.81646	-33.1021	2.85408	-4.88353	2.26921	-1.78469	-11.3638
ibuprofen	choline chloride	DEG		25	0.2	0.8		-0.537317	0.851176	-0.352414	-4.16313	-8.83475	2.17602	-0.581997	-22.3352	-1.61884	-12.9804	4.41337	-1.70966	-33.2567	2.54429	-4.14566	2.23735	-1.12766	-10.9215
ibuprofen	choline chloride	TEG		25	0.2	0.8		-0.488119	0.851176	-0.27735	-4.55712	-9.31171	1.83197	-0.602551	-21.3698	-1.72129	-13.3116	4.21817	-1.71991	-33.3361	2.83583	-3.99988	2.3862	-1.11736	-11.9663
ibuprofen	choline chloride	B3D		25	0.2	0.8		-0.72141	0.851176	-0.458607	-4.22402	-8.18589	2.12337	0.306062	-21.3573	-1.47391	-13.2483	4.32894	-1.90085	-33.187	2.75011	-5.06241	2.20557	-2.20691	-11.8297
ibuprofen	choline chloride	GLY		25	0.2	0.8		-0.496664	0.851176	-2.34319	-2.79949	-3.13693	3.24358	1.54307	-16.2416	1.09825	-11.1853	6.76295	-1.85133	-33.396	3.89774	-8.04837	3.51937	-3.3944	-17.1543
ibuprofen	choline chloride	ETG		25	0.2	0.8		-0.536804	0.851176	-1.85025	-3.41074	-4.79182	3.35758	0.669444	-19.0247	0.42547	-10.9382	6.48571	-1.87036	-32.9933	3.83621	-6.14636	3.12813	-2.5398	-13.9686
ibuprofen	choline chloride	TEG	water	25	0.0333333	0.0666667	0.9	-1.67655	0.851176	-3.71066	-1.0835	-5.48412	4.45068	-0.877448	-25.5781	2.96461	-11.4835	5.54628	-2.47704	-32.0291	4.04811	-5.9994	1.0956	-1.59959	-6.45099
ibuprofen	choline chloride	TEG	water	25	0.0666667	0.133333	0.8	-1.193	0.851176	-2.50521	-3.00814	-5.57985	3.89722	-0.177354	-24.0199	1.31937	-11.6197	5.64611	-2.25047	-32.4964	4.32751	-6.03986	1.74889	-2.07312	-8.47653
ibuprofen	choline chloride	TEG	water	25	0.1	0.2	0.7	-0.911004	0.851176	-1.62972	-4.38821	-6.1032	3.03852	0.329236	-22.4686	0.12447	-12.0728	5.32151	-2.08596	-32.7852	4.51268	-5.96958	2.28299	-2.4152	-10.3166
ibuprofen	choline chloride	TEG	water	25	0.133333	0.266667	0.6	-0.707595	0.851176	-0.859398	-5.18577	-7.27383	2.34389	0.317986	-22.1136	-0.92689	-12.7197	4.75586	-1.95913	-33.016	4.25888	-5.44584	2.41197	-2.27712	-10.9024
ibuprofen	choline chloride	TEG	water	25	0.166667	0.333333	0.5	-0.593828	0.851176	-0.585634	-5.19226	-8.06478	2.1537	-0.0180618	-22.2423	-1.30054	-12.9618	4.5424	-1.87685	-33.1412	3.89172	-4.89699	2.3887	-1.85879	-10.8989
ibuprofen	choline chloride	TEG	water	25	0.2	0.4	0.4	-0.523987	0.851176	-0.46057	-5.0946	-8.56862	2.03867	-0.322565	-22.2463	-1.47123	-13.0834	4.43275	-1.82076	-33.2113	3.62337	-4.51483	2.39408	-1.4982	-10.965
ibuprofen	choline chloride	TEG	water	25	0.233333	0.466667	0.3	-0.474768	0.851176	-0.383042	-4.9871	-8.94894	1.94885	-0.504986	-22.2269	-1.57704	-13.1682	4.35465	-1.77926	-33.2576	3.41006	-4.2193	2.4058	-1.27427	-11.0308
ibuprofen	choline chloride	TEG	water	25	0.266667	0.533333	0.2	-0.434994	0.851176	-0.328624	-4.88267	-9.25881	1.87633	-0.602186	-22.2173	-1.65131	-13.2345	4.29277	-1.74719	-33.2909	3.23136	-3.97565	2.41644	-1.145	-11.0736
ibuprofen	choline chloride	TEG	water	25	0.3	0.6	0.1	-0.425528	0.851176	-0.288368	-4.7915	-9.51656	1.81283	-0.651407	-22.2064	-1.70848	-13.289	4.2414	-1.72158	-33.3161	3.08302	-3.77244	2.42857	-1.07017	-11.1097
ibuprofen	choline chloride	TEG	water	30	0.0333333	0.0666667	0.9	-1.5895	0.773288	-3.61526	-1.00335	-5.32645	4.56285	-1.04067	-25.5639	3.21256	-11.2316	5.68099	-2.45873	-32.0144	4.21591	-5.90511	1.11814	-1.41806	-6.45046
ibuprofen	choline chloride	TEG	water	30	0.0666667	0.133333	0.8	-1.10609	0.773288	-2.40431	-2.9647	-5.50728	3.94378	-0.32603	-24.0168	1.53209	-11.4393	5.71466	-2.23616	-32.4858	4.49679	-5.93203	1.77088	-1.91013	-8.469
ibuprofen	choline chloride	TEG	water	30	0.1	0.2	0.7	-0.818027	0.773288	-1.47185	-4.40293	-6.18913	3.01339	0.186923	-22.5751	0.23809	-12.0011	5.28738	-2.0711	-32.7874	4.64102	-5.81201	2.27399	-2.25802	-10.2122
ibuprofen	choline chloride	TEG	water	30	0.133333	0.266667	0.6	-0.615496	0.773288	-0.731362	-4.98345	-7.54751	2.43774	0.124443	-22.7178	-0.78951	-12.6579	4.71139	-1.94174	-33.0341	4.19394	-5.11038	2.27365	-2.06618	-10.3163
ibuprofen	choline chloride	TEG	water	30	0.166667	0.333333	0.5	-0.494144	0.773288	-0.522082	-4.89561	-8.24745	2.29036	-0.180696	-22.8436	-1.07993	-12.8513	4.54209	-1.86299	-33.148	3.81568	-4.60388	2.25173	-1.68229	-10.3044
ibuprofen	choline chloride	TEG	water	30	0.2	0.4	0.4	-0.429156	0.773288	-0.419395	-4.77295	-8.69323	2.18447	-0.42724	-22.8198	-1.22243	-12.9561	4.44797	-1.80866	-33.2132	3.55052	-4.26291	2.2635	-1.38142	-10.3934
ibuprofen	choline chloride	TEG	water	30	0.233333	0.466667	0.3	-0.373421	0.773288	-0.353242	-4.65327	-9.03421	2.09963	-0.568133	-22.7806	-1.31424	-13.0313	4.37899	-1.7681	-33.2572	3.33903	-3.99711	2.27936	-1.19997	-10.4766
ibuprofen	choline chloride	TEG	water	30	0.266667	0.533333	0.2	-0.341299	0.773288	-0.30567	-4.54447	-9.31069	2.02868	-0.641517	-22.7461	-1.38025	-13.0911	4.32337	-1.73656	-33.2892	3.16422	-3.78042	2.29469	-1.09504	-10.5431
ibuprofen	choline chloride	TEG	water	30	0.3	0.6	0.1	-0.335413	0.773288	-0.269903	-4.45078	-9.54213	1.96623	-0.683995	-22.7144	-1.43207	-13.141	4.27659	-1.71124	-33.3136	3.01871	-3.59886	2.31036	-1.02725	-10.5992
ibuprofen	choline chloride	TEG		30	0.333333	0.666667		-0.359888	0.773288	-0.240732	-4.35514	-9.74519	1.92028	-0.709788	-22.7217	-1.47037	-13.1834	4.2366	-1.69073	-33.3328	2.88477	-3.43816	2.31632	-0.980942	-10.6112
ibuprofen	choline chloride	TEG	water	35	0.0333333	0.0666667	0.9	-1.49778	0.693892	-3.51939	-0.927004	-5.17017	4.67509	-1.06458	-25.5526	3.45412	-10.9791	5.81542	-2.43995	-31.9996	4.38112	-5.80894	1.14033	-1.37537	-6.44702
ibuprofen	choline chloride	TEG	water	35	0.0666667	0.133333	0.8	-1.01191	0.693892	-2.30017	-2.92861	-5.44102	3.98518	-0.363351	-24.0156	1.73427	-11.2638	5.77765	-2.22101	-32.4759	4.66288	-5.82277	1.79247	-1.85766	-8.4603
ibuprofen	choline chloride	TEG	water	35	0.1	0.2	0.7	-0.72684	0.693892	-1.266	-4.44416	-6.38201	2.96264	0.102234	-22.7955	0.27546	-11.9874	5.19816	-2.05256	-32.8016	4.71962	-5.6054	2.23552	-2.15479	-10.0061
ibuprofen	choline chloride	TEG	water	35	0.133333	0.266667	0.6	-0.529784	0.693892	-0.62099	-4.70909	-7.8389	2.55801	-0.0440522	-23.4067	-0.6344	-12.5887	4.67321	-1.92246	-33.0549	4.07469	-4.74977	2.1152	-1.87841	-9.6482
ibuprofen	choline chloride	TEG	water	35	0.166667	0.333333	0.5	-0.40685	0.693892	-0.464024	-4.56402	-8.4355	2.43275	-0.32737	-23.478	-0.85582	-12.7421	4.53959	-1.84791	-33.1558	3.7082	-4.30662	2.10684	-1.52054	-9.67777
ibuprofen	choline chloride	TEG	water	35	0.2	0.4	0.4	-0.33093	0.693892	-0.380798	-4.42725	-8.82004	2.33314	-0.523175	-23.4141	-0.97322	-12.8302	4.46089	-1.7956	-33.2157	3.45403	-4.01015	2.12775	-1.27242	-9.80166
ibuprofen	choline chloride	TEG	water	35	0.233333	0.466667	0.3	-0.278705	0.693892	-0.324896	-4.30391	-9.11581	2.25079	-0.626258	-23.3397	-1.05208	-12.8954	4.40142	-1.75612	-33.2571	3.25183	-3.77956	2.15063	-1.12986	-9.91738
ibuprofen	choline chloride	TEG	water	35	0.266667	0.533333	0.2	-0.243224	0.693892	-0.283607	-4.19206	-9.36095	2.18242	-0.679055	-23.2831	-1.11032	-12.9483	4.35242	-1.72521	-33.2877	3.08174	-3.58738	2.17	-1.04615	-10.0046
ibuprofen	choline chloride	TEG	water	35	0.3	0.6	0.1	-0.240974	0.693892	-0.251563	-4.09189	-9.56834	2.12492	-0.708768	-23.2429	-1.15552	-12.9931	4.31061	-1.70037	-33.3113	2.93637	-3.42479	2.18569	-0.991602	-10.0684
ibuprofen	choline chloride	TEG		35	0.333333	0.666667		-0.260997	0.693892	-0.225887	-4.00201	-9.74761	2.07596	-0.727634	-23.2172	-1.19174	-13.0318	4.27432	-1.68001	-33.3301	2.81027	-3.28419	2.19836	-0.952376	-10.1128
ibuprofen	choline chloride	TEG	water	40	0.0333333	0.0666667	0.9	-1.4138	0.613013	-3.423	-0.856563	-5.01245	4.78583	-1.08703	-25.5383	3.68923	-10.7266	5.94925	-2.42071	-31.9848	4.54579	-5.71412	1.16342	-1.33368	-6.44652
ibuprofen	choline chloride	TEG	water	40	0.0666667	0.133333	0.8	-0.917055	0.613013	-2.19129	-2.90194	-5.38307	4.02031	-0.399506	-24.0185	1.92357	-11.095	5.83336	-2.20499	-32.467	4.82551	-5.71197	1.81305	-1.80548	-8.44847
ibuprofen	choline chloride	TEG	water	40	0.1	0.2	0.7	-0.631151	0.613013	-0.974827	-4.46531	-6.8285	2.91	-0.0385808	-23.3704	0.17976	-12.0734	5.01794	-2.02486	-32.8488	4.64507	-5.24492	2.10794	-1.98628	-9.47838
ibuprofen	choline chloride	TEG	water	40	0.133333	0.266667	0.6	-0.43243	0.613013	-0.524522	-4.36609	-8.1531	2.69276	-0.240055	-24.1718	-0.46575	-12.5202	4.63309	-1.90118	-33.0775	3.90034	-4.36712	1.94033	-1.66112	-8.90574
ibuprofen	choline chloride	TEG	water	40	0.166667	0.333333	0.5	-0.318139	0.613013	-0.410398	-4.19756	-8.63202	2.57829	-0.475472	-24.1466	-0.62935	-12.6361	4.53293	-1.83147	-33.1645	3.56821	-4.00404	1.95464	-1.356	-9.01794
ibuprofen	choline chloride	TEG	water	40	0.2	0.4	0.4	-0.237347	0.613013	-0.344247	-4.05877	-8.9488	2.48281	-0.61416	-24.026	-0.72418	-12.7066	4.47042	-1.78145	-33.2189	3.33459	-3.75782	1.98761	-1.16729	-9.19289
ibuprofen	choline chloride	TEG	water	40	0.233333	0.466667	0.3	-0.185029	0.613013	-0.297668	-3.93653	-9.19885	2.40311	-0.681458	-23.9135	-0.79095	-12.761	4.4212	-1.74324	-33.2575	3.14558	-3.56216	2.01809	-1.06178	-9.34399
ibuprofen	choline chloride	TEG	water	40	0.266667	0.533333	0.2	-0.149035	0.613013	-0.262225	-3.82631	-9.40967	2.33682	-0.71498	-23.828	-0.84176	-12.8065	4.3794	-1.71307	-33.2866	2.98455	-3.39686	2.04258	-0.99809	-9.45858
ibuprofen	choline chloride	TEG	water	40	0.3	0.6	0.1	-0.146441	0.613013	-0.2346	-3.73303	-9.58868	2.27737	-0.732217	-23.7519	-0.88344	-12.8459	4.34291	-1.6886	-33.3092	2.84959	-3.25721	2.06554	-0.956383	-9.55738
ibuprofen	choline chloride	TEG		40	0.333333	0.666667		-0.168522	0.613013	-0.211331	-3.63889	-9.74936	2.23295	-0.745804	-23.7207	-0.91471	-12.8804	4.31075	-1.66864	-33.3274	2.72418	-3.13101	2.0778	-0.922836	-9.60672
ibuprofen	betaine	P2D		25	0.5	0.5		-0.806722	0.851176	-0.254475	-4.07258	-9.56921	2.79429	-0.481353	-25.6887	-1.75252	-13.5027	4.47708	-2.12124	-33.2905	2.32006	-3.93353	1.68279	-1.63989	-7.60175
ibuprofen	betaine	DEG		25	0.5	0.5		-0.651709	0.851176	-0.217853	-4.01571	-9.88395	2.77902	-0.759683	-25.6944	-1.8025	-13.48	4.4568	-2.06542	-33.3238	2.21321	-3.59607	1.67778	-1.30574	-7.6294
ibuprofen	betaine	TEG		25	0.5	0.5		-0.586849	0.851176	-0.204435	-4.2513	-9.93859	2.54674	-0.736752	-24.7567	-1.82304	-13.5736	4.38772	-2.04686	-33.3552	2.42826	-3.63501	1.84098	-1.31011	-8.59843
ibuprofen	betaine	B3D		25	0.5	0.5		-0.788764	0.851176	-0.253134	-4.12622	-9.49841	2.70724	-0.29998	-25.1816	-1.75435	-13.5711	4.4433	-2.13041	-33.3106	2.37187	-4.07267	1.73606	-1.83043	-8.12906
ibuprofen	betaine	GLY		25	0.5	0.5		-0.605743	0.851176	-0.295635	-4.39295	-8.95734	2.58811	-0.121018	-24.5702	-1.69634	-13.5288	4.60549	-2.13648	-33.3725	2.69661	-4.57144	2.01738	-2.01546	-8.80227
ibuprofen	betaine	ETG		25	0.5	0.5		-0.661097	0.851176	-0.269982	-4.18231	-9.53315	2.81055	-0.409956	-25.908	-1.73135	-13.5113	4.53007	-2.15241	-33.3022	2.45096	-3.97812	1.71952	-1.74245	-7.39421
ibuprofen	betaine	P2D		25	0.333333	0.666667		-0.717025	0.851176	-0.330529	-3.99923	-8.96075	2.73155	-0.285754	-24.5782	-1.64871	-13.3746	4.49133	-2.09597	-33.2327	2.35052	-4.41382	1.75978	-1.81022	-8.6545
ibuprofen	betaine	DEG		25	0.333333	0.666667		-0.554999	0.851176	-0.258371	-3.94003	-9.49201	2.6938	-0.70891	-24.7	-1.7472	-13.3684	4.45068	-2.00867	-33.2999	2.19283	-3.87639	1.75688	-1.29976	-8.59986
ibuprofen	betaine	TEG		25	0.333333	0.666667		-0.493625	0.851176	-0.238836	-4.33112	-9.52493	2.37306	-0.681711	-23.2287	-1.77608	-13.4831	4.39064	-1.98808	-33.3506	2.55504	-3.95815	2.01758	-1.30637	-10.1219
ibuprofen	betaine	B3D		25	0.333333	0.666667		-0.698657	0.851176	-0.332449	-4.08853	-8.77782	2.59272	0.0329493	-23.6779	-1.64609	-13.4803	4.45092	-2.11601	-33.2676	2.44244	-4.70252	1.8582	-2.14896	-9.58964
ibuprofen	betaine	GLY		25	0.333333	0.666667		-0.527605	0.851176	-0.533682	-4.59276	-7.02337	2.33422	0.639526	-21.2423	-1.37144	-13.2453	4.95602	-2.14343	-33.3876	3.22132	-6.22193	2.6218	-2.78296	-12.1453
ibuprofen	betaine	ETG		25	0.333333	0.666667		-0.559411	0.851176	-0.37407	-4.1716	-8.77689	2.7635	-0.128666	-24.7677	-1.58929	-13.3571	4.60822	-2.14903	-33.2466	2.58231	-4.58023	1.84472	-2.02036	-8.47896
ibuprofen	betaine	P2D		25	0.2	0.8		-0.685633	0.851176	-0.418162	-3.84591	-8.36238	2.66854	-0.063826	-23.5704	-1.52911	-13.2454	4.46128	-2.05651	-33.1602	2.3168	-4.883	1.79274	-1.99268	-9.58987
ibuprofen	betaine	DEG		25	0.2	0.8		-0.591473	0.851176	-0.2976	-3.82319	-9.12382	2.59797	-0.629371	-23.8275	-1.69366	-13.268	4.40779	-1.93672	-33.2751	2.12953	-4.14413	1.80982	-1.30735	-9.44755
ibuprofen	betaine	TEG		25	0.2	0.8		-0.526824	0.851176	-0.278196	-4.4112	-9.0625	2.19021	-0.60187	-21.6395	-1.72236	-13.3775	4.39839	-1.92133	-33.3469	2.68884	-4.31503	2.20818	-1.31946	-11.7074
ibuprofen	betaine	B3D		25	0.2	0.8		-0.691335	0.851176	-0.434649	-3.97023	-7.97914	2.47226	0.430617	-22.1185	-1.50661	-13.3836	4.43049	-2.09445	-33.2112	2.46362	-5.4045	1.95823	-2.52507	-11.0927
ibuprofen	betaine	GLY		25	0.2	0.8		-0.569149	0.851176	-1.8137	-3.26416	-3.37528	2.96624	1.86249	-17.0465	0.37558	-11.9598	6.33422	-2.13771	-33.4307	3.63974	-8.58451	3.36798	-4.0002	-16.3842
ibuprofen	betaine	ETG		25	0.2	0.8		-0.588991	0.851176	-0.551154	-4.06229	-7.73708	2.73281	0.275023	-23.3517	-1.3476	-13.1055	4.73208	-2.14079	-33.157	2.71469	-5.36846	1.99927	-2.41581	-9.8053
ibuprofen	betaine	TEG	water	25	0.0333333	0.0666667	0.9	-1.40242	0.851176	-3.61715	-1.11316	-5.52447	4.33691	-1.13311	-25.685	2.83699	-11.7298	5.40303	-2.56359	-32.0368	3.95015	-6.20532	1.06612	-1.43048	-6.35175
ibuprofen	betaine	TEG	water	25	0.0666667	0.133333	0.8	-1.04067	0.851176	-2.40155	-2.96238	-5.48828	3.8676	-0.256264	-24.2456	1.17789	-11.9194	5.55098	-2.40696	-32.5179	4.14027	-6.43113	1.68338	-2.1507	-8.27226
ibuprofen	betaine	TEG	water	25	0.1	0.2	0.7	-0.846792	0.851176	-1.47491	-4.31616	-5.98641	3.08372	0.458261	-22.8963	-0.08682	-12.4493	5.24051	-2.30072	-32.8255	4.22934	-6.46285	2.15679	-2.75898	-9.92918
ibuprofen	betaine	TEG	water	25	0.133333	0.266667	0.6	-0.710024	0.851176	-0.71416	-4.88883	-7.37816	2.56868	0.485854	-23.1699	-1.12512	-13.1139	4.67252	-2.18468	-33.0705	3.76371	-5.73575	2.10384	-2.67053	-9.90062
ibuprofen	betaine	TEG	water	25	0.166667	0.333333	0.5	-0.609295	0.851176	-0.506679	-4.79174	-8.08694	2.47863	0.14795	-23.3784	-1.4083	-13.2912	4.52358	-2.11542	-33.1794	3.38344	-5.20429	2.04495	-2.26337	-9.80096
ibuprofen	betaine	TEG	water	25	0.2	0.4	0.4	-0.531507	0.851176	-0.409839	-4.67847	-8.49888	2.43036	-0.164658	-23.3577	-1.54047	-13.3672	4.46725	-2.07325	-33.2404	3.138	-4.86834	2.03689	-1.90859	-9.8827
ibuprofen	betaine	TEG	water	25	0.233333	0.466667	0.3	-0.467404	0.851176	-0.347452	-4.57637	-8.81203	2.40096	-0.372159	-23.3023	-1.62562	-13.4121	4.43697	-2.04342	-33.2814	2.95075	-4.60008	2.03601	-1.67126	-9.97911
ibuprofen	betaine	TEG	water	25	0.266667	0.533333	0.2	-0.420254	0.851176	-0.302459	-4.48976	-9.07584	2.38214	-0.57919	-23.2495	-1.68925	-13.4427	4.41763	-2.02101	-33.311	2.80051	-4.3669	2.03549	-1.44182	-10.0615
ibuprofen	betaine	TEG	water	25	0.3	0.6	0.1	-0.445915	0.851176	-0.267107	-4.40708	-9.31211	2.37435	-0.608188	-23.2285	-1.7375	-13.4654	4.40276	-2.00288	-33.3333	2.66958	-4.15325	2.02841	-1.39469	-10.1048
ibuprofen	betaine	TEG	water	30	0.0333333	0.0666667	0.9	-1.32299	0.773288	-3.5243	-1.03244	-5.36352	4.45284	-0.726168	-25.6738	3.08632	-11.4745	5.54072	-2.5456	-32.0221	4.11876	-6.11097	1.08788	-1.81943	-6.34825
ibuprofen	betaine	TEG	water	30	0.0666667	0.133333	0.8	-0.967918	0.773288	-2.30233	-2.92189	-5.41417	3.91471	0.0483786	-24.2438	1.39056	-11.7394	5.61947	-2.39345	-32.5079	4.31245	-6.32526	1.70476	-2.44183	-8.26416
ibuprofen	betaine	TEG	water	30	0.1	0.2	0.7	-0.777231	0.773288	-1.30064	-4.33713	-6.13287	3.05142	0.603918	-23.069	0.00049	-12.4019	5.17978	-2.28171	-32.8342	4.33762	-6.26908	2.12836	-2.88563	-9.76523
ibuprofen	betaine	TEG	water	30	0.133333	0.266667	0.6	-0.640501	0.773288	-0.606392	-4.63284	-7.71631	2.66209	0.396121	-23.8425	-0.96293	-13.0433	4.61408	-2.15128	-33.0879	3.66991	-5.32695	1.95199	-2.5474	-9.24545
ibuprofen	betaine	TEG	water	30	0.166667	0.333333	0.5	-0.530367	0.773288	-0.453001	-4.48458	-8.30043	2.58967	0.00508593	-23.9617	-1.1758	-13.1776	4.50689	-2.08799	-33.1842	3.30878	-4.87719	1.91722	-2.09308	-9.22256
ibuprofen	betaine	TEG	water	30	0.2	0.4	0.4	-0.451583	0.773288	-0.374681	-4.35999	-8.64437	2.54386	-0.274411	-23.8861	-1.28448	-13.2387	4.46621	-2.04869	-33.2408	3.07551	-4.59435	1.92235	-1.77428	-9.35475
ibuprofen	betaine	TEG	water	30	0.233333	0.466667	0.3	-0.391826	0.773288	-0.32204	-4.25316	-8.90979	2.51496	-0.442296	-23.7915	-1.35754	-13.2753	4.44538	-2.02064	-33.2798	2.89562	-4.36555	1.93042	-1.57834	-9.48831
ibuprofen	betaine	TEG	water	30	0.266667	0.533333	0.2	-0.347483	0.773288	-0.283139	-4.16551	-9.13355	2.49507	-0.567473	-23.7008	-1.4137	-13.3004	4.43292	-1.99954	-33.3085	2.75181	-4.16686	1.93785	-1.43207	-9.60772
ibuprofen	betaine	TEG	water	30	0.3	0.6	0.1	-0.36862	0.773288	-0.251928	-4.08155	-9.3381	2.48633	-0.631374	-23.6486	-1.45701	-13.3192	4.42327	-1.98245	-33.3304	2.62454	-3.98106	1.93694	-1.35108	-9.68182
ibuprofen	betaine	TEG		30	0.333333	0.666667		-0.416788	0.773288	-0.226587	-4.00533	-9.52381	2.48364	-0.69583	-23.6209	-1.49218	-13.334	4.41526	-1.96848	-33.3476	2.51315	-3.81022	1.93162	-1.27265	-9.72664
ibuprofen	betaine	TEG	water	35	0.0333333	0.0666667	0.9	-1.2513	0.693892	-3.43078	-0.95765	-5.20079	4.56779	-0.758219	-25.6596	3.32913	-11.2186	5.67834	-2.52717	-32.0073	4.28678	-6.0178	1.11055	-1.76895	-6.34769
ibuprofen	betaine	TEG	water	35	0.0666667	0.133333	0.8	-0.885679	0.693892	-2.19922	-2.88939	-5.34765	3.95675	0.00307037	-24.2459	1.59188	-11.565	5.68191	-2.37909	-32.4988	4.48127	-6.21734	1.72516	-2.38216	-8.25288
ibuprofen	betaine	TEG	water	35	0.1	0.2	0.7	-0.697975	0.693892	-1.04366	-4.37685	-6.50756	2.98936	0.459965	-23.5008	-0.03818	-12.4497	5.02308	-2.24963	-32.8673	4.33867	-5.94211	2.03372	-2.7096	-9.36647
ibuprofen	betaine	TEG	water	35	0.133333	0.266667	0.6	-0.557197	0.693892	-0.51354	-4.31311	-8.07351	2.76762	0.162992	-24.575	-0.78597	-12.9684	4.5573	-2.11479	-33.1066	3.52714	-4.8949	1.78968	-2.27778	-8.53164
ibuprofen	betaine	TEG	water	35	0.166667	0.333333	0.5	-0.455737	0.693892	-0.402739	-4.14515	-8.52562	2.70215	-0.179247	-24.5773	-0.94227	-13.0668	4.48584	-2.05857	-33.1901	3.20288	-4.54122	1.78369	-1.87932	-8.61275
ibuprofen	betaine	TEG	water	35	0.2	0.4	0.4	-0.375398	0.693892	-0.340563	-4.01788	-8.7997	2.65786	-0.390077	-24.4425	-1.02998	-13.1136	4.46027	-2.02252	-33.2419	2.9879	-4.31392	1.80241	-1.63244	-8.7994
ibuprofen	betaine	TEG	water	35	0.233333	0.466667	0.3	-0.320622	0.693892	-0.296901	-3.9123	-9.01373	2.62861	-0.51118	-24.3015	-1.09157	-13.1417	4.44909	-1.99649	-33.2787	2.82073	-4.12797	1.82048	-1.48531	-8.97721
ibuprofen	betaine	TEG	water	35	0.266667	0.533333	0.2	-0.272832	0.693892	-0.263774	-3.82591	-9.19761	2.60845	-0.604108	-24.1736	-1.14043	-13.1608	4.44385	-1.97683	-33.3063	2.68548	-3.9632	1.8354	-1.37272	-9.13263
ibuprofen	betaine	TEG	water	35	0.3	0.6	0.1	-0.297604	0.693892	-0.236579	-3.74281	-9.36973	2.59908	-0.656567	-24.0903	-1.17879	-13.1753	4.43982	-1.96087	-33.3276	2.56402	-3.80552	1.84074	-1.3043	-9.23739
ibuprofen	betaine	TEG		35	0.333333	0.666667		-0.342209	0.693892	-0.21413	-3.66882	-9.52636	2.59452	-0.709348	-24.0301	-1.21046	-13.1868	4.43637	-1.9478	-33.3446	2.45836	-3.66045	1.84185	-1.23845	-9.31444
ibuprofen	betaine	TEG	water	40	0.0333333	0.0666667	0.9	-1.16229	0.613013	-3.33656	-0.887542	-5.03879	4.68208	-0.789943	-25.6459	3.56532	-10.9625	5.81554	-2.50831	-31.9926	4.45286	-5.92373	1.13346	-1.71837	-6.34668
ibuprofen	betaine	TEG	water	40	0.0666667	0.133333	0.8	-0.810458	0.613013	-2.09051	-2.86688	-5.29136	3.99151	-0.0420162	-24.2513	1.7791	-11.3983	5.73633	-2.36377	-32.4909	4.64598	-6.10693	1.74482	-2.32175	-8.23966
ibuprofen	betaine	TEG	water	40	0.1	0.2	0.7	-0.619875	0.613013	-0.690049	-4.22646	-7.42672	2.98062	0.155233	-24.7272	-0.22847	-12.6225	4.73166	-2.18098	-32.9583	3.99799	-5.19574	1.75104	-2.33621	-8.23108
ibuprofen	betaine	TEG	water	40	0.133333	0.266667	0.6	-0.481172	0.613013	-0.432902	-3.93484	-8.44767	2.87757	-0.137655	-25.3551	-0.59709	-12.8936	4.49865	-2.07553	-33.1261	3.33775	-4.44592	1.62108	-1.93788	-7.77099
ibuprofen	betaine	TEG	water	40	0.166667	0.333333	0.5	-0.381934	0.613013	-0.355099	-3.77021	-8.76901	2.81532	-0.374993	-25.234	-0.70862	-12.9608	4.45848	-2.0269	-33.1969	3.06159	-4.19177	1.64316	-1.65191	-7.96288
ibuprofen	betaine	TEG	water	40	0.2	0.4	0.4	-0.295292	0.613013	-0.307022	-3.64939	-8.9703	2.77178	-0.504508	-25.0352	-0.77754	-12.9934	4.44766	-1.99445	-33.2437	2.87185	-4.02315	1.67588	-1.48994	-8.2085
ibuprofen	betaine	TEG	water	40	0.233333	0.466667	0.3	-0.23042	0.613013	-0.27167	-3.54942	-9.13202	2.74291	-0.579598	-24.8475	-0.82822	-13.0125	4.44645	-1.97066	-33.278	2.7212	-3.88051	1.70354	-1.39106	-8.43054
ibuprofen	betaine	TEG	water	40	0.266667	0.533333	0.2	-0.195543	0.613013	-0.24411	-3.4682	-9.27302	2.72221	-0.64139	-24.6779	-0.86981	-13.025	4.44908	-1.95263	-33.3043	2.59839	-3.75193	1.72687	-1.31124	-8.62638
ibuprofen	betaine	TEG	water	40	0.3	0.6	0.1	-0.220988	0.613013	-0.220876	-3.38995	-9.4092	2.71173	-0.681702	-24.5566	-0.90312	-13.0344	4.4513	-1.93792	-33.325	2.48683	-3.6252	1.73957	-1.25622	-8.76841
ibuprofen	betaine	TEG		40	0.333333	0.666667		-0.264114	0.613013	-0.20133	-3.31895	-9.53712	2.70641	-0.723464	-24.4655	-0.93114	-13.0421	4.45296	-1.92584	-33.3417	2.38781	-3.50496	1.74655	-1.20238	-8.87617
ketoprofen	choline chloride	P2D		25	0.5	0.5		-1.472	1.18534	-1.46157	-6.9041	-8.56738	2.66701	-0.508838	-19.7066	-1.34492	-13.6136	7.4785	-1.87943	-37.6681	5.55918	-5.04618	4.81149	-1.37059	-17.9615
ketoprofen	choline chloride	DEG		25	0.5	0.5		-1.36951	1.18534	-0.476754	-6.97845	-11.8166	1.9819	-1.00319	-24.2127	-2.68904	-15.8483	5.67577	-1.78521	-38.2636	4.28941	-4.03175	3.69387	-0.782022	-14.0509
ketoprofen	choline chloride	TEG		25	0.5	0.5		-1.34408	1.18534	-0.344322	-6.79913	-12.5254	2.02357	-1.02231	-24.8532	-2.75258	-16.3343	5.40855	-1.83957	-38.4041	4.04655	-3.80888	3.38498	-0.817257	-13.5509
ketoprofen	choline chloride	B3D		25	0.5	0.5		-1.44859	1.18534	-0.524015	-6.91992	-11.6784	2.07328	-0.551169	-24.0932	-2.62454	-16.1375	5.59988	-1.99422	-38.1908	4.29538	-4.45912	3.5266	-1.44305	-14.0976
ketoprofen	choline chloride	GLY		25	0.5	0.5		-1.39759	1.18534	-3.06137	-4.72723	-5.63193	4.56782	0.017113	-18.5636	0.83855	-12.0107	9.53033	-1.97134	-37.8859	5.56578	-6.37873	4.96251	-1.98845	-19.3222
ketoprofen	choline chloride	ETG		25	0.5	0.5		-1.42304	1.18534	-3.06246	-4.81461	-6.21073	4.96413	-0.428926	-20.2399	0.84003	-11.3004	9.86078	-1.93545	-37.6469	5.65464	-5.08964	4.89665	-1.50652	-17.407
ketoprofen	choline chloride	P2D		25	0.333333	0.666667		-1.36876	1.18534	-0.775674	-6.28729	-10.2538	2.60099	-0.380027	-23.4512	-2.28106	-15.4192	5.92348	-2.01975	-37.8675	4.00623	-5.16545	3.32249	-1.63972	-14.4163
ketoprofen	choline chloride	DEG		25	0.333333	0.666667		-1.23587	1.18534	-0.539957	-6.46342	-11.0974	2.26352	-0.853278	-23.6672	-2.60278	-15.6746	5.70361	-1.81462	-38.1727	3.86064	-4.57727	3.44009	-0.961342	-14.5055
ketoprofen	choline chloride	TEG		25	0.333333	0.666667		-1.17403	1.18534	-0.409345	-6.88556	-11.7766	1.86687	-0.876257	-22.9169	-2.79865	-16.2389	5.37921	-1.85195	-38.3273	4.08691	-4.4623	3.51234	-0.975693	-15.4104
ketoprofen	choline chloride	B3D		25	0.333333	0.666667		-1.33226	1.18534	-0.626466	-6.32264	-10.8198	2.37771	-0.134289	-23.469	-2.48471	-16.079	5.5712	-2.1166	-38.0461	3.83793	-5.25914	3.19349	-1.98231	-14.5771
ketoprofen	choline chloride	GLY		25	0.333333	0.666667		-1.23901	1.18534	-2.4902	-4.55114	-6.15368	4.03418	0.616075	-19.7442	0.05898	-13.4852	8.14086	-2.13365	-37.8577	4.61012	-7.33154	4.10668	-2.74973	-18.1135
ketoprofen	choline chloride	ETG		25	0.333333	0.666667		-1.2752	1.18534	-2.22239	-4.94618	-7.27138	4.27421	-0.0489829	-21.9916	-0.30653	-12.9634	8.1656	-2.1163	-37.5165	4.63965	-5.69199	3.89139	-2.06732	-15.5249
ketoprofen	choline chloride	P2D		25	0.2	0.8		-1.43888	1.18534	-0.588446	-5.56388	-9.51608	2.96395	-0.0726488	-23.4687	-2.08344	-15.277	5.88493	-2.1292	-37.6733	3.48044	-5.76089	2.92098	-2.05655	-14.2045
ketoprofen	choline chloride	DEG		25	0.2	0.8		-1.30806	1.18534	-0.612689	-5.99042	-10.3933	2.48657	-0.685066	-23.0959	-2.50351	-15.5016	5.7233	-1.84014	-38.0783	3.48691	-5.10836	3.23673	-1.15507	-14.9824
ketoprofen	choline chloride	TEG		25	0.2	0.8		-1.24845	1.18534	-0.448889	-6.64883	-11.1418	1.9481	-0.73752	-21.755	-2.72707	-16.1421	5.39787	-1.87212	-38.2809	3.92176	-5.00035	3.44977	-1.1346	-16.5259
ketoprofen	choline chloride	B3D		25	0.2	0.8		-1.3857	1.18534	-0.763818	-5.72447	-9.91218	2.61007	0.331303	-22.7743	-2.29725	-15.9937	5.52786	-2.2331	-37.8795	3.42722	-6.08153	2.91779	-2.5644	-15.1052
ketoprofen	choline chloride	GLY		25	0.2	0.8		-1.30626	1.18534	-2.24391	-4.17123	-6.33898	3.78147	1.11927	-20.6944	-0.27715	-14.3816	7.29692	-2.26818	-37.834	3.89408	-8.04264	3.51545	-3.38745	-17.1395
ketoprofen	choline chloride	ETG		25	0.2	0.8		-1.3477	1.18534	-1.76373	-4.75745	-7.91613	3.93185	0.24486	-23.4814	-0.93252	-14.0602	7.04916	-2.28009	-37.424	3.82493	-6.14412	3.11731	-2.52495	-13.9425
ketoprofen	choline chloride	TEG	water	25	0.0333333	0.0666667	0.9	-2.25485	1.18534	-3.5699	-2.51492	-8.58557	5.50404	-1.91448	-29.6994	1.53261	-14.584	6.5992	-3.59257	-36.1483	4.04753	-5.99844	1.09516	-1.67809	-6.44891
ketoprofen	choline chloride	TEG	water	25	0.0666667	0.133333	0.8	-1.83338	1.18534	-2.33567	-4.47323	-8.90591	4.61261	-1.0096	-28.2776	-0.15192	-14.9391	6.35924	-3.14036	-36.7474	4.32131	-6.03317	1.74663	-2.13076	-8.46985
ketoprofen	choline chloride	TEG	water	25	0.1	0.2	0.7	-1.60584	1.18534	-1.5224	-5.7463	-9.47007	3.70883	-0.349741	-26.9337	-1.2619	-15.4158	5.97713	-2.77728	-37.212	4.4844	-5.94575	2.2683	-2.42754	-10.2783
ketoprofen	choline chloride	TEG	water	25	0.133333	0.266667	0.6	-1.47066	1.18534	-1.06549	-6.3731	-10.0102	3.15851	-0.118925	-25.9768	-1.88551	-15.7422	5.76092	-2.49879	-37.5964	4.48759	-5.73199	2.60241	-2.37986	-11.6196
ketoprofen	choline chloride	TEG	water	25	0.166667	0.333333	0.5	-1.3781	1.18534	-0.832569	-6.63559	-10.4077	2.81894	-0.222758	-25.2052	-2.20341	-15.9003	5.65873	-2.30154	-37.8443	4.43218	-5.49261	2.83979	-2.07878	-12.6391
ketoprofen	choline chloride	TEG	water	25	0.2	0.4	0.4	-1.29825	1.18534	-0.688852	-6.76241	-10.7371	2.55977	-0.440274	-24.5569	-2.39956	-15.9981	5.58741	-2.15879	-38.0082	4.36285	-5.26099	3.02764	-1.71852	-13.4512
ketoprofen	choline chloride	TEG	water	25	0.233333	0.466667	0.3	-1.23454	1.18534	-0.587672	-6.82382	-11.0367	2.34835	-0.630024	-24.0336	-2.53766	-16.0738	5.52671	-2.05192	-38.1246	4.28616	-5.03717	3.17836	-1.4219	-14.091
ketoprofen	choline chloride	TEG	water	25	0.266667	0.533333	0.2	-1.18281	1.18534	-0.511536	-6.84897	-11.3126	2.17213	-0.754969	-23.617	-2.64157	-16.1381	5.47264	-1.96978	-38.2115	4.2074	-4.82557	3.30051	-1.21481	-14.5946
ketoprofen	choline chloride	TEG	water	25	0.3	0.6	0.1	-1.16475	1.18534	-0.413571	-6.56905	-11.7521	2.23105	-0.768342	-24.0704	-2.65806	-16.2369	5.43174	-1.91463	-38.3141	3.91099	-4.48481	3.20069	-1.14629	-14.2437
ketoprofen	choline chloride	TEG	water	30	0.0333333	0.0666667	0.9	-2.12084	1.10974	-3.46638	-2.40568	-8.40606	5.60591	-2.1299	-29.6844	1.80924	-14.3097	6.72357	-3.55604	-36.1325	4.21492	-5.90365	1.11766	-1.42614	-6.44804
ketoprofen	choline chloride	TEG	water	30	0.0666667	0.133333	0.8	-1.70928	1.10974	-2.22734	-4.3985	-8.81956	4.65595	-1.20025	-28.2855	0.0898	-14.7427	6.4237	-3.11067	-36.7452	4.4883	-5.92317	1.76775	-1.91042	-8.4597
ketoprofen	choline chloride	TEG	water	30	0.1	0.2	0.7	-1.48006	1.10974	-1.39787	-5.67415	-9.5123	3.73488	-0.515818	-27.0682	-1.06129	-15.3048	5.99681	-2.74573	-37.2531	4.61286	-5.79247	2.26193	-2.22991	-10.1849
ketoprofen	choline chloride	TEG	water	30	0.133333	0.266667	0.6	-1.34025	1.10974	-0.971555	-6.20777	-10.112	3.23612	-0.275747	-26.2814	-1.65289	-15.6401	5.78841	-2.47003	-37.6534	4.55488	-5.52804	2.55229	-2.19428	-11.372
ketoprofen	choline chloride	TEG	water	30	0.166667	0.333333	0.5	-1.25175	1.10974	-0.766391	-6.40346	-10.5069	2.93094	-0.357647	-25.5957	-1.9376	-15.7827	5.69619	-2.27976	-37.8909	4.46586	-5.27579	2.76525	-1.92211	-12.2952
ketoprofen	choline chloride	TEG	water	30	0.2	0.4	0.4	-1.16724	1.10974	-0.662318	-6.49007	-10.8249	2.69208	-0.541209	-25.0019	-2.1146	-15.8699	5.62989	-2.14256	-38.045	4.37547	-5.04495	2.93781	-1.60135	-13.043
ketoprofen	choline chloride	TEG	water	30	0.233333	0.466667	0.3	-1.10595	1.10974	-0.54799	-6.52333	-11.1112	2.49564	-0.69949	-24.5203	-2.24068	-15.9384	5.57248	-2.03972	-38.1544	4.28265	-4.82715	3.07684	-1.34023	-13.634
ketoprofen	choline chloride	TEG	water	30	0.266667	0.533333	0.2	-1.05293	1.10974	-0.478963	-6.52753	-11.374	2.33117	-0.802582	-24.137	-2.33647	-15.9973	5.52093	-1.9605	-38.2362	4.19106	-4.62332	3.18976	-1.15792	-14.0992
ketoprofen	choline chloride	TEG	water	30	0.3	0.6	0.1	-1.03265	1.10974	-0.389818	-6.23651	-11.792	2.39062	-0.8042	-24.5832	-2.35034	-16.0907	5.48132	-1.90776	-38.3329	3.88617	-4.29871	3.0907	-1.10356	-13.7497
ketoprofen	choline chloride	TEG		30	0.333333	0.666667		-1.04287	1.10974	-0.385371	-6.53473	-11.8122	2.0441	-0.9009	-23.4849	-2.48308	-16.0907	5.43136	-1.84643	-38.3457	4.05165	-4.27847	3.38726	-0.94553	-14.8608
ketoprofen	choline chloride	TEG	water	35	0.0333333	0.0666667	0.9	-1.99313	1.03258	-3.36271	-2.30125	-8.22745	5.7065	-2.13896	-29.6697	2.07947	-14.036	6.84695	-3.51908	-36.1169	4.38072	-5.80853	1.14045	-1.38012	-6.44721
ketoprofen	choline chloride	TEG	water	35	0.0666667	0.133333	0.8	-1.5769	1.03258	-2.11457	-4.33279	-8.74321	4.69342	-1.22583	-28.2985	0.31881	-14.5548	6.48179	-3.07945	-36.747	4.6516	-5.81158	1.78837	-1.85362	-8.4485
ketoprofen	choline chloride	TEG	water	35	0.1	0.2	0.7	-1.35109	1.03258	-1.26421	-5.59736	-9.59767	3.76326	-0.575356	-27.2634	-0.88072	-15.2176	6.00632	-2.70929	-37.3136	4.71664	-5.61996	2.24306	-2.13393	-10.0502
ketoprofen	choline chloride	TEG	water	35	0.133333	0.266667	0.6	-1.21476	1.03258	-0.880101	-6.0153	-10.235	3.32585	-0.379464	-26.6417	-1.42255	-15.5437	5.8145	-2.4387	-37.7187	4.59275	-5.30861	2.48865	-2.05924	-11.077
ketoprofen	choline chloride	TEG	water	35	0.166667	0.333333	0.5	-1.12095	1.03258	-0.702633	-6.14649	-10.617	3.05213	-0.469829	-26.0283	-1.67289	-15.6675	5.73202	-2.25678	-37.9405	4.4736	-5.05045	2.67989	-1.78695	-11.9122
ketoprofen	choline chloride	TEG	water	35	0.2	0.4	0.4	-1.03294	1.03258	-0.59054	-6.19527	-10.9194	2.83227	-0.633124	-25.4828	-1.83101	-15.7435	5.67067	-2.12573	-38.0834	4.36426	-4.82407	2.8384	-1.49261	-12.6006
ketoprofen	choline chloride	TEG	water	35	0.233333	0.466667	0.3	-0.972848	1.03258	-0.509503	-6.20315	-11.1896	2.64945	-0.765248	-25.0361	-1.94532	-15.8044	5.61673	-2.02725	-38.1851	4.25783	-4.61482	2.96728	-1.262	-13.149
ketoprofen	choline chloride	TEG	water	35	0.266667	0.533333	0.2	-0.921669	1.03258	-0.447274	-6.18839	-11.437	2.49622	-0.848399	-24.6819	-2.0331	-15.8577	5.56794	-1.95118	-38.2616	4.15529	-4.42068	3.07172	-1.10278	-13.5797
ketoprofen	choline chloride	TEG	water	35	0.3	0.6	0.1	-0.902672	1.03258	-0.402767	-6.20238	-11.6386	2.33812	-0.878948	-24.2952	-2.11171	-15.8995	5.52295	-1.88973	-38.3163	4.09067	-4.26088	3.18483	-1.01078	-14.0211
ketoprofen	choline chloride	TEG		35	0.333333	0.666667		-0.913999	1.03258	-0.361946	-6.16923	-11.8477	2.22641	-0.925228	-24.0715	-2.16929	-15.9433	5.4827	-1.84116	-38.3644	3.99994	-4.09564	3.25629	-0.915932	-14.2929
ketoprofen	choline chloride	TEG	water	40	0.0333333	0.0666667	0.9	-1.86554	0.953885	-3.25879	-2.20185	-8.05004	5.80552	-2.14682	-29.6552	2.34309	-13.7633	6.96903	-3.48172	-36.1016	4.54494	-5.71322	1.16351	-1.3349	-6.44643
ketoprofen	choline chloride	TEG	water	40	0.0666667	0.133333	0.8	-1.44894	0.953885	-1.99509	-4.27714	-8.68279	4.72423	-1.25032	-28.3237	0.53157	-14.3791	6.53117	-3.04637	-36.7547	4.80871	-5.69634	1.80694	-1.79605	-8.43099
ketoprofen	choline chloride	TEG	water	40	0.1	0.2	0.7	-1.22006	0.953885	-1.12168	-5.50204	-9.74144	3.80092	-0.642928	-27.5496	-0.72046	-15.1583	6.00588	-2.66632	-37.3996	4.78158	-5.41683	2.20496	-2.02339	-9.85004
ketoprofen	choline chloride	TEG	water	40	0.133333	0.266667	0.6	-1.08306	0.953885	-0.791712	-5.78646	-10.3846	3.43076	-0.494303	-27.074	-1.19348	-15.4528	5.83835	-2.40485	-37.7912	4.59298	-5.0682	2.40759	-1.91055	-10.7172
ketoprofen	choline chloride	TEG	water	40	0.166667	0.333333	0.5	-0.980145	0.953885	-0.64115	-5.86018	-10.7415	3.18355	-0.58645	-26.5117	-1.40931	-15.5555	5.76532	-2.23271	-37.993	4.45087	-4.814	2.58177	-1.64626	-11.4814
ketoprofen	choline chloride	TEG	water	40	0.2	0.4	0.4	-0.901784	0.953885	-0.543753	-5.87506	-11.0228	2.98109	-0.724639	-26.0049	-1.54893	-15.6196	5.70918	-2.10838	-38.1233	4.32613	-4.59682	2.72809	-1.38374	-12.1184
ketoprofen	choline chloride	TEG	water	40	0.233333	0.466667	0.3	-0.839001	0.953885	-0.472115	-5.86145	-11.273	2.81058	-0.82934	-25.5855	-1.65162	-15.6724	5.65913	-2.01457	-38.2168	4.20983	-4.39942	2.84855	-1.18523	-12.6313
ketoprofen	choline chloride	TEG	water	40	0.266667	0.533333	0.2	-0.792274	0.953885	-0.41639	-5.83111	-11.5021	2.66703	-0.892854	-25.2516	-1.7315	-15.7197	5.61346	-1.94185	-38.2876	4.09961	-4.21757	2.94643	-1.049	-13.036
ketoprofen	choline chloride	TEG	water	40	0.3	0.6	0.1	-0.769429	0.953885	-0.376197	-5.83194	-11.6885	2.51835	-0.928119	-24.8856	-1.80403	-15.7569	5.57119	-1.88282	-38.3385	4.02791	-4.06843	3.05284	-0.954701	-13.453
ketoprofen	choline chloride	TEG		40	0.333333	0.666667		-0.785404	0.953885	-0.339043	-5.78883	-11.8834	2.41375	-0.949501	-24.6767	-1.85729	-15.7971	5.53314	-1.83614	-38.3835	3.93154	-3.91362	3.11939	-0.886639	-13.7068
ketoprofen	betaine	P2D		25	0.5	0.5		-1.51352	1.18534	-0.374107	-5.99073	-11.759	3.47176	-0.516925	-28.3607	-2.82914	-16.4602	5.81423	-2.3364	-38.4016	3.16159	-4.70123	2.34247	-1.81947	-10.0409
ketoprofen	betaine	DEG		25	0.5	0.5		-1.40347	1.18534	-0.315919	-6.04642	-12.2344	3.39974	-0.934673	-28.3271	-2.92616	-16.4664	5.77745	-2.25323	-38.4786	3.12026	-4.23206	2.37771	-1.31856	-10.1514
ketoprofen	betaine	TEG		25	0.5	0.5		-1.3655	1.18534	-0.289859	-6.33496	-12.354	3.05052	-0.90936	-27.1779	-2.96173	-16.6306	5.63617	-2.23813	-38.5101	3.37323	-4.27665	2.58565	-1.32877	-11.3323
ketoprofen	betaine	B3D		25	0.5	0.5		-1.47643	1.18534	-0.3836	-6.09928	-11.5922	3.28843	-0.290165	-27.4511	-2.81618	-16.5215	5.7767	-2.35598	-38.4035	3.2831	-4.92923	2.48827	-2.06581	-10.9524
ketoprofen	betaine	GLY		25	0.5	0.5		-1.34019	1.18534	-0.519611	-6.44739	-10.2865	3.12613	0.111239	-25.8229	-2.63055	-16.278	6.14937	-2.39216	-38.41	3.81684	-5.99155	3.02324	-2.5034	-12.5871
ketoprofen	betaine	ETG		25	0.5	0.5		-1.43088	1.18534	-0.398279	-6.08792	-11.719	3.52252	-0.435737	-28.6966	-2.79615	-16.4787	5.89789	-2.38481	-38.4234	3.29177	-4.75966	2.37537	-1.94907	-9.72677
ketoprofen	betaine	P2D		25	0.333333	0.666667		-1.40406	1.18534	-0.535668	-5.78225	-10.695	3.38686	-0.238041	-26.5267	-2.60863	-16.1391	5.87622	-2.36955	-38.1609	3.17362	-5.44409	2.48936	-2.13151	-11.6342
ketoprofen	betaine	DEG		25	0.333333	0.666667		-1.28697	1.18534	-0.395689	-5.88708	-11.5526	3.27388	-0.876932	-26.7311	-2.79968	-16.2314	5.79818	-2.21681	-38.356	3.0874	-4.67887	2.5243	-1.33988	-11.625
ketoprofen	betaine	TEG		25	0.333333	0.666667		-1.22067	1.18534	-0.350649	-6.40051	-11.7302	2.76042	-0.849237	-24.9739	-2.87876	-16.4787	5.613	-2.19445	-38.4211	3.52175	-4.74849	2.85258	-1.34521	-13.4472
ketoprofen	betaine	B3D		25	0.333333	0.666667		-1.38265	1.18534	-0.553016	-5.9132	-10.4218	3.10721	0.161485	-25.1274	-2.58496	-16.2638	5.79993	-2.40153	-38.1756	3.32824	-5.84208	2.69272	-2.56301	-13.0482
ketoprofen	betaine	GLY		25	0.333333	0.666667		-1.21103	1.18534	-1.66759	-5.2998	-6.36748	3.70022	1.21548	-21.1398	-1.06374	-14.5556	7.54328	-2.49652	-37.9757	4.23606	-8.18814	3.84306	-3.712	-16.836
ketoprofen	betaine	ETG		25	0.333333	0.666667		-1.30853	1.18534	-0.651988	-5.91172	-10.2482	3.51257	-0.0137658	-26.6054	-2.44988	-15.9803	6.15422	-2.47199	-38.1249	3.46184	-5.73217	2.64165	-2.45822	-11.5194
ketoprofen	betaine	P2D		25	0.2	0.8		-1.38453	1.18534	-0.754307	-5.37429	-9.68003	3.35432	0.047615	-25.0037	-2.31023	-15.7692	5.88334	-2.39702	-37.8577	3.06406	-6.08921	2.52902	-2.44463	-12.854
ketoprofen	betaine	DEG		25	0.2	0.8		-1.31008	1.18534	-0.496912	-5.70268	-10.8014	3.12508	-0.769881	-25.0889	-2.66153	-15.9563	5.80087	-2.16109	-38.214	3.04115	-5.15495	2.67579	-1.39121	-13.1252
ketoprofen	betaine	TEG		25	0.2	0.8		-1.27149	1.18534	-0.428849	-6.47074	-10.9903	2.46441	-0.747381	-22.5997	-2.77203	-16.2668	5.61626	-2.13441	-38.3242	3.69871	-5.27652	3.15185	-1.38703	-15.7245
ketoprofen	betaine	B3D		25	0.2	0.8		-1.35537	1.18534	-0.780106	-5.50447	-9.3189	2.99696	0.635747	-23.1911	-2.27502	-15.9963	5.76076	-2.44407	-37.9085	3.22945	-6.67736	2.7638	-3.07982	-14.7174
ketoprofen	betaine	GLY		25	0.2	0.8		-1.26046	1.18534	-1.8888	-4.41095	-6.33606	3.68405	1.47629	-21.4671	-0.76182	-14.9454	7.06625	-2.52791	-37.9054	3.64913	-8.60932	3.3822	-4.0042	-16.4384
ketoprofen	betaine	ETG		25	0.2	0.8		-1.37102	1.18534	-1.21304	-5.12295	-8.46447	3.81458	0.459316	-24.8216	-1.68413	-15.0753	6.5899	-2.58062	-37.6373	3.43882	-6.61079	2.77532	-3.03994	-12.8157
ketoprofen	betaine	TEG	water	25	0.0333333	0.0666667	0.9	-2.3297	1.18534	-3.51663	-2.48931	-8.58018	5.44025	-3.11395	-29.8103	1.45989	-14.7839	6.50591	-3.68528	-36.1595	3.9492	-6.20375	1.06566	-0.57133	-6.34924
ketoprofen	betaine	TEG	water	25	0.0666667	0.133333	0.8	-1.9532	1.18534	-2.33957	-4.28465	-8.68945	4.69081	-1.82728	-28.5019	-0.1466	-15.1179	6.37436	-3.29128	-36.7747	4.13805	-6.42841	1.68355	-1.464	-8.27273
ketoprofen	betaine	TEG	water	25	0.1	0.2	0.7	-1.72441	1.18534	-1.54439	-5.48078	-9.08551	3.89045	-0.674797	-27.2444	-1.23189	-15.5803	6.0685	-2.97087	-37.2471	4.24889	-6.49481	2.17805	-2.29607	-10.0028
ketoprofen	betaine	TEG	water	25	0.133333	0.266667	0.6	-1.5461	1.18534	-1.03498	-6.11856	-9.64386	3.39521	-0.0291829	-26.4857	-1.92716	-15.98	5.84663	-2.71502	-37.668	4.1914	-6.33611	2.45142	-2.68584	-11.1823
ketoprofen	betaine	TEG	water	25	0.166667	0.333333	0.5	-1.40923	1.18534	-0.775277	-6.34166	-10.1053	3.15551	0.062471	-26.0138	-2.28161	-16.1817	5.75137	-2.53802	-37.9432	4.06005	-6.07637	2.59586	-2.60049	-11.9295
ketoprofen	betaine	TEG	water	25	0.2	0.4	0.4	-1.29315	1.18534	-0.625661	-6.41622	-10.4771	3.01512	-0.134579	-25.6494	-2.48581	-16.284	5.70637	-2.41888	-38.114	3.93041	-5.80687	2.69125	-2.2843	-12.4646
ketoprofen	betaine	TEG	water	25	0.233333	0.466667	0.3	-1.20626	1.18534	-0.524247	-6.43341	-10.8182	2.92194	-0.383289	-25.3848	-2.62422	-16.3509	5.67677	-2.33531	-38.2298	3.80919	-5.53263	2.75483	-1.95202	-12.845
ketoprofen	betaine	TEG	water	25	0.266667	0.533333	0.2	-1.14532	1.18534	-0.449626	-6.42123	-11.1466	2.85894	-0.587298	-25.2155	-2.72607	-16.402	5.65302	-2.27444	-38.3132	3.69516	-5.2554	2.79408	-1.68714	-13.0977
ketoprofen	betaine	TEG	water	25	0.3	0.6	0.1	-1.14269	1.18534	-0.396592	-6.43395	-11.4359	2.79234	-0.836181	-25.0244	-2.81605	-16.4416	5.63273	-2.2303	-38.372	3.6179	-5.00571	2.84039	-1.39412	-13.3476
ketoprofen	betaine	TEG	water	30	0.0333333	0.0666667	0.9	-2.23047	1.10974	-3.41463	-2.38134	-8.39557	5.54473	-1.7454	-29.7949	1.73742	-14.5066	6.63278	-3.649	-36.1437	4.11876	-6.11106	1.08805	-1.9036	-6.34878
ketoprofen	betaine	TEG	water	30	0.0666667	0.133333	0.8	-1.84576	1.10974	-2.23334	-4.21129	-8.59853	4.73504	-0.757616	-28.507	0.09812	-14.9205	6.43997	-3.26293	-36.7721	4.30941	-6.32198	1.70493	-2.50531	-8.26519
ketoprofen	betaine	TEG	water	30	0.1	0.2	0.7	-1.62292	1.10974	-1.41706	-5.42147	-9.13444	3.90653	0.0118883	-27.3703	-1.03466	-15.4772	6.07861	-2.93957	-37.2873	4.38681	-6.3428	2.17208	-2.95146	-9.91701
ketoprofen	betaine	TEG	water	30	0.133333	0.266667	0.6	-1.44083	1.10974	-0.932267	-5.96029	-9.80309	3.45929	0.257771	-26.8339	-1.70741	-15.9037	5.84893	-2.68034	-37.7337	4.25288	-6.10061	2.38964	-2.93811	-10.8998
ketoprofen	betaine	TEG	water	30	0.166667	0.333333	0.5	-1.3016	1.10974	-0.710044	-6.10391	-10.2491	3.25649	0.0906217	-26.4355	-2.0158	-16.0752	5.76928	-2.50978	-37.9911	4.08811	-5.82609	2.51279	-2.6004	-11.5557
ketoprofen	betaine	TEG	water	30	0.2	0.4	0.4	-1.19115	1.10974	-0.581001	-6.13883	-10.5894	3.13153	-0.199753	-26.089	-2.19487	-16.157	5.73345	-2.39568	-38.1474	3.94396	-5.56758	2.60192	-2.19593	-12.0584
ketoprofen	betaine	TEG	water	30	0.233333	0.466667	0.3	-1.10045	1.10974	-0.491728	-6.13316	-10.8988	3.04565	-0.452611	-25.8261	-2.31876	-16.2104	5.70986	-2.31513	-38.2539	3.8144	-5.31157	2.66421	-1.86252	-12.4278
ketoprofen	betaine	TEG	water	30	0.266667	0.533333	0.2	-1.03795	1.10974	-0.429781	-6.1438	-11.1707	2.96515	-0.691511	-25.5585	-2.42145	-16.2479	5.69206	-2.25785	-38.3269	3.72235	-5.07728	2.72691	-1.56634	-12.7684
ketoprofen	betaine	TEG	water	30	0.3	0.6	0.1	-1.03631	1.10974	-0.376825	-6.10665	-11.46	2.9225	-0.770423	-25.4493	-2.49494	-16.2846	5.67381	-2.21284	-38.3863	3.61171	-4.82455	2.75131	-1.44242	-12.937
ketoprofen	betaine	TEG		30	0.333333	0.666667		-1.11049	1.10974	-0.334649	-6.06459	-11.7297	2.89159	-0.868855	-25.386	-2.55347	-16.3163	5.65684	-2.17765	-38.4326	3.51112	-4.58658	2.76525	-1.3088	-13.0465
ketoprofen	betaine	TEG	water	35	0.0333333	0.0666667	0.9	-2.13516	1.03258	-3.31239	-2.2779	-8.21254	5.64808	-1.76261	-29.7802	2.00847	-14.2299	6.75878	-3.61233	-36.1281	4.28637	-6.01736	1.1107	-1.84972	-6.34791
ketoprofen	betaine	TEG	water	35	0.0666667	0.133333	0.8	-1.74598	1.03258	-2.12303	-4.14563	-8.51888	4.77484	-0.791614	-28.5214	0.33075	-14.7311	6.49954	-3.23304	-36.7734	4.47638	-6.21225	1.7247	-2.44143	-8.25198
ketoprofen	betaine	TEG	water	35	0.1	0.2	0.7	-1.51828	1.03258	-1.27489	-5.36244	-9.24431	3.92048	-0.0612203	-27.5696	-0.86566	-15.4067	6.07126	-2.90125	-37.3501	4.49678	-6.16241	2.15078	-2.84003	-9.78052
ketoprofen	betaine	TEG	water	35	0.133333	0.266667	0.6	-1.33675	1.03258	-0.833285	-5.76667	-9.99358	3.53837	0.120445	-27.2532	-1.48859	-15.8311	5.84956	-2.6409	-37.808	4.27808	-5.83757	2.31119	-2.76135	-10.5547
ketoprofen	betaine	TEG	water	35	0.166667	0.333333	0.5	-1.20132	1.03258	-0.648235	-5.8388	-10.4033	3.36625	-0.0580349	-26.8962	-1.74962	-15.9673	5.78647	-2.47919	-38.0407	4.08918	-5.56398	2.42022	-2.42116	-11.1445
ketoprofen	betaine	TEG	water	35	0.2	0.4	0.4	-1.0896	1.03258	-0.538083	-5.8409	-10.7062	3.25312	-0.315962	-26.5555	-1.905	-16.0295	5.75919	-2.3709	-38.1815	3.9359	-5.32332	2.50607	-2.05494	-11.626
ketoprofen	betaine	TEG	water	35	0.233333	0.466667	0.3	-0.998229	1.03258	-0.460059	-5.81555	-10.9821	3.17322	-0.530562	-26.2872	-2.01506	-16.0701	5.74141	-2.29377	-38.2785	3.80049	-5.08798	2.56819	-1.76321	-11.9913
ketoprofen	betaine	TEG	water	35	0.266667	0.533333	0.2	-0.936128	1.03258	-0.405069	-5.81322	-11.2236	3.09662	-0.721076	-26.0123	-2.10846	-16.0986	5.72805	-2.23845	-38.3457	3.70476	-4.87497	2.63143	-1.51737	-12.3334
ketoprofen	betaine	TEG	water	35	0.3	0.6	0.1	-0.929051	1.03258	-0.357244	-5.76706	-11.4842	3.05544	-0.799815	-25.8894	-2.17593	-16.1284	5.71332	-2.19468	-38.401	3.59113	-4.64412	2.65788	-1.39486	-12.5116
ketoprofen	betaine	TEG		35	0.333333	0.666667		-1.00209	1.03258	-0.318692	-5.71763	-11.7296	3.02552	-0.887047	-25.814	-2.23031	-16.1548	5.69918	-2.1603	-38.4445	3.48732	-4.42527	2.67366	-1.27325	-12.6305
ketoprofen	betaine	TEG	water	40	0.0333333	0.0666667	0.9	-2.02692	0.953885	-3.20978	-2.17918	-8.03146	5.74998	-1.77852	-29.7663	2.27284	-13.9543	6.88356	-3.5753	-36.1129	4.45202	-5.92279	1.13358	-1.79678	-6.34664
ketoprofen	betaine	TEG	water	40	0.0666667	0.133333	0.8	-1.64251	0.953885	-2.00657	-4.08999	-8.45434	4.80783	-0.824477	-28.5451	0.54803	-14.5533	6.55089	-3.20125	-36.7802	4.63802	-6.09894	1.74306	-2.37677	-8.23517
ketoprofen	betaine	TEG	water	40	0.1	0.2	0.7	-1.41736	0.953885	-1.11411	-5.29045	-9.4473	3.93757	-0.149132	-27.8893	-0.73132	-15.3803	6.0422	-2.85173	-37.4477	4.55913	-5.93295	2.10463	-2.7026	-9.5584
ketoprofen	betaine	TEG	water	40	0.133333	0.266667	0.6	-1.2363	0.953885	-0.739917	-5.53044	-10.2125	3.63336	-0.0352059	-27.7458	-1.26773	-15.7587	5.84932	-2.59699	-37.8879	4.26271	-5.54628	2.21596	-2.56178	-10.1421
ketoprofen	betaine	TEG	water	40	0.166667	0.333333	0.5	-1.10106	0.953885	-0.589652	-5.54445	-10.5687	3.48442	-0.212659	-27.399	-1.48313	-15.8585	5.80231	-2.44635	-38.0914	4.06132	-5.28982	2.31789	-2.23369	-10.6924
ketoprofen	betaine	TEG	water	40	0.2	0.4	0.4	-0.99042	0.953885	-0.496692	-5.52017	-10.8297	3.38043	-0.431315	-27.053	-1.61639	-15.9021	5.78311	-2.34455	-38.2163	3.90378	-5.07235	2.40268	-1.91324	-11.1633
ketoprofen	betaine	TEG	water	40	0.233333	0.466667	0.3	-0.897781	0.953885	-0.429075	-5.47937	-11.07	3.30536	-0.606265	-26.7752	-1.71332	-15.9307	5.77094	-2.27123	-38.3038	3.76605	-4.86063	2.46558	-1.66496	-11.5286
ketoprofen	betaine	TEG	water	40	0.266667	0.533333	0.2	-0.830367	0.953885	-0.38066	-5.46673	-11.2798	3.23209	-0.761611	-26.4893	-1.79763	-15.9504	5.7621	-2.21814	-38.3651	3.6691	-4.67057	2.53001	-1.45653	-11.8758
ketoprofen	betaine	TEG	water	40	0.3	0.6	0.1	-0.828543	0.953885	-0.33775	-5.41329	-11.5112	3.19203	-0.829085	-26.3499	-1.85914	-15.9733	5.75099	-2.17581	-38.4163	3.55415	-4.46211	2.55896	-1.34673	-12.0663
ketoprofen	betaine	TEG		40	0.333333	0.666667		-0.901152	0.953885	-0.302739	-5.35836	-11.7311	3.16266	-0.904533	-26.2592	-1.90933	-15.9946	5.73981	-2.1424	-38.4569	3.44903	-4.26348	2.57715	-1.23787	-12.1977
ferulic acid	choline chloride	P2D		25	0.5	0.5		-1.5507	2.19019	-0.686713	-5.67587	-8.43651	0.378784	-1.25069	-15.2467	-1.08545	-13.2089	4.19594	-2.57542	-30.1775	4.59042	-4.77239	3.81716	-1.32473	-14.9308
ferulic acid	choline chloride	DEG		25	0.5	0.5		-1.49991	2.19019	-0.5466	-5.64047	-8.86702	0.267797	-1.5896	-15.2181	-1.17592	-13.3138	4.17528	-2.47454	-30.3371	4.46455	-4.44681	3.90748	-0.88494	-15.119
ferulic acid	choline chloride	TEG		25	0.5	0.5		-1.47116	2.19019	-0.45514	-6.00269	-9.27417	-0.112153	-1.55061	-14.3429	-1.30075	-13.7285	3.92351	-2.49562	-30.4348	4.70194	-4.45433	4.03566	-0.945012	-16.092
ferulic acid	choline chloride	B3D		25	0.5	0.5		-1.53202	2.19019	-0.591093	-5.54949	-8.74263	0.34845	-1.05281	-15.3071	-1.1152	-13.608	4.04071	-2.6583	-30.2808	4.43429	-4.86533	3.69226	-1.60549	-14.9737
ferulic acid	choline chloride	GLY		25	0.5	0.5		-1.51843	2.19019	-0.953132	-5.7342	-6.85272	0.319522	-0.806012	-12.9236	-0.72183	-12.8945	4.63122	-2.69161	-30.2102	5.01237	-6.04179	4.3117	-1.8856	-17.2866
ferulic acid	choline chloride	ETG		25	0.5	0.5		-1.51065	2.19019	-0.772206	-5.71419	-8.15258	0.524944	-1.20727	-15.5344	-0.96876	-13.0312	4.40479	-2.65559	-30.1657	4.74543	-4.87858	3.87985	-1.44832	-14.6314
ferulic acid	choline chloride	P2D		25	0.333333	0.666667		-1.39189	2.19019	-0.82745	-4.93596	-7.64217	0.922712	-0.959167	-15.2558	-0.89336	-13.0184	4.30296	-2.70496	-30.0023	4.0426	-5.37619	3.38025	-1.74579	-14.7466
ferulic acid	choline chloride	DEG		25	0.333333	0.666667		-1.30632	2.19019	-0.614224	-5.10112	-8.20524	0.634365	-1.46492	-14.8	-1.08363	-13.1541	4.27324	-2.544	-30.2447	4.01749	-4.94887	3.63887	-1.07908	-15.4448
ferulic acid	choline chloride	TEG		25	0.333333	0.666667		-1.27402	2.19019	-0.491452	-5.71392	-8.67916	0.0529929	-1.43514	-13.2539	-1.25119	-13.6754	3.96662	-2.56368	-30.3842	4.46273	-4.99624	3.91363	-1.12854	-17.1303
ferulic acid	choline chloride	B3D		25	0.333333	0.666667		-1.37784	2.19019	-0.697812	-4.92311	-7.93694	0.750833	-0.643056	-14.8824	-0.96954	-13.541	4.08416	-2.80535	-30.1464	3.95357	-5.60402	3.33333	-2.16229	-15.2639
ferulic acid	choline chloride	GLY		25	0.333333	0.666667		-1.31394	2.19019	-1.25637	-4.7015	-5.63695	0.978723	-0.197851	-12.884	-0.30796	-12.7425	4.83132	-2.84434	-30.1028	4.39354	-7.10558	3.8526	-2.64649	-17.2188
ferulic acid	choline chloride	ETG		25	0.333333	0.666667		-1.32405	2.19019	-0.970639	-4.88307	-7.29721	1.19822	-0.876756	-15.922	-0.69793	-12.7958	4.58718	-2.8311	-29.9779	4.18514	-5.49862	3.38896	-1.95434	-14.0559
ferulic acid	choline chloride	P2D		25	0.2	0.8		-1.45085	2.19019	-1.00132	-4.1946	-6.87139	1.4095	-0.645537	-15.2965	-0.65606	-12.8061	4.40215	-2.80783	-29.8196	3.53854	-5.9347	2.99265	-2.16229	-14.523
ferulic acid	choline chloride	DEG		25	0.2	0.8		-1.399	2.19019	-0.729877	-4.73645	-7.48028	0.844562	-1.31873	-14.0077	-1.02654	-12.9595	4.35239	-2.59761	-30.1247	3.70991	-5.47918	3.50783	-1.27888	-16.117
ferulic acid	choline chloride	TEG		25	0.2	0.8		-1.34502	2.19019	-0.54647	-5.4929	-8.00551	0.169116	-1.30298	-11.9512	-1.1761	-13.5619	4.045	-2.60819	-30.326	4.3168	-5.55642	3.87588	-1.30521	-18.3748
ferulic acid	choline chloride	B3D		25	0.2	0.8		-1.44459	2.19019	-0.887968	-4.38515	-6.98358	1.03597	-0.163238	-14.106	-0.81077	-13.4045	4.11899	-2.93208	-29.9697	3.57438	-6.42094	3.08302	-2.76884	-15.8637
ferulic acid	choline chloride	GLY		25	0.2	0.8		-1.408	2.19019	-1.5202	-3.75465	-4.81531	1.48568	0.378706	-13.2878	0.05212	-12.7295	4.90011	-2.94072	-30.033	3.80677	-7.91416	3.41443	-3.31943	-16.7452
ferulic acid	choline chloride	ETG		25	0.2	0.8		-1.42279	2.19019	-1.18837	-4.04412	-6.58091	1.78105	-0.523165	-16.468	-0.40077	-12.6125	4.70351	-2.97037	-29.794	3.64335	-6.03157	2.92246	-2.44721	-13.326
ferulic acid	choline chloride	TEG	water	25	0.0333333	0.0666667	0.9	-2.0527	2.19019	-2.4811	-2.67147	-6.95274	3.40662	-1.50263	-22.2027	1.3636	-12.9378	4.4986	-4.4406	-28.6383	4.03507	-5.98504	1.09198	-2.93797	-6.43558
ferulic acid	choline chloride	TEG	water	25	0.0666667	0.133333	0.8	-1.72479	2.19019	-1.52937	-4.15062	-7.46406	2.49973	-2.02077	-20.9426	0.06464	-13.4074	4.18903	-3.94064	-29.2415	4.21526	-5.94337	1.6893	-1.91987	-8.29889
ferulic acid	choline chloride	TEG	water	25	0.1	0.2	0.7	-1.54927	2.19019	-1.17016	-4.73278	-7.65243	2.01484	-1.36673	-19.6773	-0.42562	-13.5009	4.16398	-3.57275	-29.6077	4.30716	-5.84843	2.14914	-2.20602	-9.93045
ferulic acid	choline chloride	TEG	water	25	0.133333	0.266667	0.6	-1.43069	2.19019	-0.988253	-5.05693	-7.73145	1.63638	-1.05906	-18.3946	-0.67389	-13.5045	4.16652	-3.30988	-29.8264	4.38304	-5.77309	2.53014	-2.25082	-11.4319
ferulic acid	choline chloride	TEG	water	25	0.166667	0.333333	0.5	-1.3453	2.19019	-0.862023	-5.2911	-7.82938	1.28247	-1.42394	-17.1851	-0.84618	-13.5171	4.14466	-3.11128	-29.9786	4.44492	-5.68776	2.86219	-1.68734	-12.7935
ferulic acid	choline chloride	TEG	water	25	0.2	0.4	0.4	-1.27396	2.19019	-0.73204	-5.33825	-8.00131	1.04674	-1.4406	-16.3235	-0.92283	-13.5394	4.13783	-2.94609	-30.1169	4.41542	-5.5381	3.09109	-1.50549	-13.7934
ferulic acid	choline chloride	TEG	water	25	0.233333	0.466667	0.3	-1.22354	2.19019	-0.65511	-5.46636	-8.15709	0.758187	-1.31637	-15.3946	-1.02782	-13.5709	4.09501	-2.82177	-30.2054	4.43854	-5.41386	3.33682	-1.5054	-14.8109
ferulic acid	choline chloride	TEG	water	25	0.266667	0.533333	0.2	-1.23089	2.19019	-0.591042	-5.56776	-8.32756	0.4971	-1.34518	-14.5815	-1.11527	-13.6061	4.05043	-2.71993	-30.2769	4.45249	-5.27852	3.55333	-1.37475	-15.6954
ferulic acid	choline chloride	TEG	water	25	0.3	0.6	0.1	-1.24954	2.19019	-0.537154	-5.64904	-8.50354	0.26272	-1.39623	-13.873	-1.18882	-13.6415	4.00715	-2.63517	-30.3355	4.46022	-5.13794	3.74443	-1.23894	-16.4625
ferulic acid	choline chloride	TEG	water	30	0.0333333	0.0666667	0.9	-2.02456	2.13477	-2.40621	-2.57928	-6.84159	3.47013	-1.29616	-22.1977	1.62113	-12.7306	4.58435	-4.38744	-28.6317	4.20041	-5.88904	1.11422	-3.09128	-6.43407
ferulic acid	choline chloride	TEG	water	30	0.0666667	0.133333	0.8	-1.70035	2.13477	-1.47613	-4.03588	-7.40422	2.56102	-1.39515	-20.983	0.33043	-13.2298	4.26511	-3.88705	-29.2537	4.36631	-5.82557	1.70409	-2.4919	-8.27068
ferulic acid	choline chloride	TEG	water	30	0.1	0.2	0.7	-1.52458	2.13477	-1.13449	-4.58993	-7.60782	2.08137	-0.979355	-19.7446	-0.14367	-13.3297	4.23579	-3.52191	-29.6209	4.44626	-5.72185	2.15442	-2.54255	-9.8763
ferulic acid	choline chloride	TEG	water	30	0.133333	0.266667	0.6	-1.40528	2.13477	-0.960979	-4.8977	-7.69537	1.70526	-0.870437	-18.4827	-0.38446	-13.3365	4.2342	-3.26169	-29.8375	4.51324	-5.64109	2.52894	-2.39125	-11.3549
ferulic acid	choline chloride	TEG	water	30	0.166667	0.333333	0.5	-1.31532	2.13477	-0.840088	-5.1187	-7.79774	1.3555	-0.94999	-17.2949	-0.55222	-13.3494	4.21074	-3.06484	-29.9878	4.56648	-5.55162	2.85524	-2.11485	-12.6929
ferulic acid	choline chloride	TEG	water	30	0.2	0.4	0.4	-1.24665	2.13477	-0.715205	-5.15499	-7.9693	1.12245	-1.38891	-16.4492	-0.62741	-13.3712	4.20237	-2.90077	-30.1243	4.52758	-5.40194	3.07992	-1.51186	-13.6751
ferulic acid	choline chloride	TEG	water	30	0.233333	0.466667	0.3	-1.19197	2.13477	-0.640963	-5.27463	-8.12345	0.837207	-1.30588	-15.5343	-0.73044	-13.4016	4.15956	-2.7773	-30.2116	4.54419	-5.27812	3.32235	-1.47142	-14.6774
ferulic acid	choline chloride	TEG	water	30	0.266667	0.533333	0.2	-1.19571	2.13477	-0.578959	-5.36814	-8.29123	0.579614	-1.33982	-14.7349	-0.81648	-13.4355	4.11517	-2.67606	-30.2822	4.55166	-5.14423	3.53556	-1.33624	-15.5472
ferulic acid	choline chloride	TEG	water	30	0.3	0.6	0.1	-1.21803	2.13477	-0.526687	-5.44154	-8.46358	0.348643	-1.38665	-14.0378	-0.88902	-13.4697	4.0721	-2.59176	-30.34	4.55252	-5.00615	3.72346	-1.20511	-16.3022
ferulic acid	choline chloride	TEG		30	0.333333	0.666667		-1.24111	2.13477	-0.482262	-5.50016	-8.63526	0.141459	-1.42111	-13.4283	-0.95067	-13.5026	4.03175	-2.52063	-30.3882	4.54949	-4.86739	3.89029	-1.09952	-16.9598
ferulic acid	choline chloride	TEG	water	35	0.0333333	0.0666667	0.9	-1.99606	2.07784	-2.33047	-2.49076	-6.73204	3.5332	-1.116	-22.1947	1.87247	-12.5238	4.66983	-4.33326	-28.6266	4.36323	-5.7918	1.13663	-3.21726	-6.43191
ferulic acid	choline chloride	TEG	water	35	0.0666667	0.133333	0.8	-1.67597	2.07784	-1.42275	-3.92106	-7.346	2.62277	-1.47212	-21.0277	0.59203	-13.0525	4.3411	-3.83151	-29.2686	4.51309	-5.70653	1.71833	-2.35939	-8.24096
ferulic acid	choline chloride	TEG	water	35	0.1	0.2	0.7	-1.49919	2.07784	-1.09871	-4.44311	-7.56419	2.14988	-1.04999	-19.8195	0.13493	-13.158	4.30735	-3.46951	-29.6358	4.57804	-5.59386	2.15747	-2.41952	-9.81623
ferulic acid	choline chloride	TEG	water	35	0.133333	0.266667	0.6	-1.38112	2.07784	-0.933536	-4.73353	-7.65981	1.77673	-0.927669	-18.5801	-0.09806	-13.1676	4.30169	-3.21231	-29.8498	4.63547	-5.50779	2.52496	-2.28464	-11.2696
ferulic acid	choline chloride	TEG	water	35	0.166667	0.333333	0.5	-1.29168	2.07784	-0.817943	-4.94215	-7.76493	1.43053	-0.988931	-17.4111	-0.26112	-13.1807	4.27669	-3.01754	-29.9979	4.68103	-5.41578	2.84616	-2.02861	-12.5868
ferulic acid	choline chloride	TEG	water	35	0.2	0.4	0.4	-1.21975	2.07784	-0.698123	-4.96682	-7.93668	1.20075	-1.38978	-16.5839	-0.33475	-13.2022	4.26676	-2.85488	-30.1325	4.63207	-5.26556	3.06601	-1.4651	-13.5486
ferulic acid	choline chloride	TEG	water	35	0.233333	0.466667	0.3	-1.17035	2.07784	-0.626574	-5.07815	-8.08841	0.918893	-1.30672	-15.6824	-0.43568	-13.2314	4.22402	-2.73248	-30.2185	4.64247	-5.143	3.30513	-1.42576	-14.5361
ferulic acid	choline chloride	TEG	water	35	0.266667	0.533333	0.2	-1.17192	2.07784	-0.566642	-5.16422	-8.25246	0.664389	-1.335	-14.8942	-0.52022	-13.2641	4.17984	-2.63204	-30.288	4.644	-5.01164	3.51545	-1.29704	-15.3938
ferulic acid	choline chloride	TEG	water	35	0.3	0.6	0.1	-1.19289	2.07784	-0.515995	-5.22949	-8.42219	0.437261	-1.3764	-14.2114	-0.59166	-13.2973	4.13703	-2.54836	-30.345	4.63783	-4.8751	3.69977	-1.17196	-16.1336
ferulic acid	choline chloride	TEG		35	0.333333	0.666667		-1.21724	2.07784	-0.472859	-5.28182	-8.58905	0.232851	-1.4062	-13.6106	-0.65251	-13.3293	4.09689	-2.47773	-30.3926	4.62931	-4.74023	3.86404	-1.07153	-16.7819
ferulic acid	choline chloride	TEG	water	40	0.0333333	0.0666667	0.9	-1.97072	2.01943	-2.25369	-2.40499	-6.62549	3.59674	-1.53482	-22.1983	2.11732	-12.318	4.75473	-4.27806	-28.6232	4.52231	-5.69253	1.15799	-2.74324	-6.42498
ferulic acid	choline chloride	TEG	water	40	0.0666667	0.133333	0.8	-1.65123	2.01943	-1.36929	-3.80309	-7.29108	2.68701	-0.962166	-21.0834	0.84952	-12.876	4.4169	-3.774	-29.2866	4.65261	-5.5849	1.72989	-2.81183	-8.20315
ferulic acid	choline chloride	TEG	water	40	0.1	0.2	0.7	-1.47737	2.01943	-1.06286	-4.29362	-7.52151	2.21939	-1.24572	-19.9005	0.41026	-12.9862	4.37857	-3.41564	-29.6524	4.70388	-5.46468	2.15918	-2.16992	-9.75185
ferulic acid	choline chloride	TEG	water	40	0.133333	0.266667	0.6	-1.35751	2.01943	-0.905945	-4.56645	-7.62301	1.84932	-1.04923	-18.682	0.18532	-12.9982	4.36892	-3.16182	-29.8633	4.75177	-5.37515	2.5196	-2.11259	-11.1812
ferulic acid	choline chloride	TEG	water	40	0.166667	0.333333	0.5	-1.26301	2.01943	-0.795614	-4.76163	-7.73123	1.50735	-1.05373	-17.5342	0.02716	-13.0114	4.34242	-2.96942	-30.0089	4.78879	-5.28014	2.83507	-1.91569	-12.4747
ferulic acid	choline chloride	TEG	water	40	0.2	0.4	0.4	-1.19263	2.01943	-0.680799	-4.77442	-7.90287	1.28093	-1.38931	-16.7254	-0.04482	-13.0326	4.33094	-2.80847	-30.1414	4.7296	-5.12971	3.05001	-1.41916	-13.416
ferulic acid	choline chloride	TEG	water	40	0.233333	0.466667	0.3	-1.13917	2.01943	-0.61194	-4.87633	-8.05247	1.0033	-1.30648	-15.8395	-0.14353	-13.0606	4.28831	-2.68737	-30.2259	4.7328	-5.00813	3.28501	-1.38089	-14.3864
ferulic acid	choline chloride	TEG	water	40	0.266667	0.533333	0.2	-1.14203	2.01943	-0.5541	-4.9547	-8.21294	0.75247	-1.32938	-15.0645	-0.22644	-13.0922	4.24441	-2.58792	-30.2943	4.72826	-4.87921	3.49194	-1.25854	-15.2299
ferulic acid	choline chloride	TEG	water	40	0.3	0.6	0.1	-1.17054	2.01943	-0.505082	-5.01374	-8.37728	0.528086	-1.36486	-14.3898	-0.29671	-13.1243	4.20189	-2.50503	-30.3505	4.71703	-4.747	3.6738	-1.14017	-15.9607
ferulic acid	choline chloride	TEG		40	0.333333	0.666667		-1.19646	2.01943	-0.463247	-5.05819	-8.54137	0.327689	-1.39073	-13.8035	-0.35668	-13.1554	4.16202	-2.43505	-30.3974	4.70151	-4.61399	3.83433	-1.04432	-16.5939
ferulic acid	choline chloride	DEG	water	25	0.0333333	0.0666667	0.9	-2.09678	2.19019	-2.90744	-1.94989	-6.66182	3.81343	-1.67626	-22.5026	1.94549	-12.5819	4.76914	-4.53345	-28.4743	3.89538	-5.92012	0.955715	-2.85719	-5.97171
ferulic acid	choline chloride	DEG	water	25	0.0666667	0.133333	0.8	-1.76671	2.19019	-2.02218	-3.27592	-6.91568	3.11911	-1.12331	-21.4745	0.73725	-12.8422	4.57826	-4.09743	-28.9676	4.01317	-5.92648	1.45915	-2.97412	-7.49309
ferulic acid	choline chloride	DEG	water	25	0.1	0.2	0.7	-1.59565	2.19019	-1.50884	-4.03361	-7.16801	2.55549	-0.804661	-20.4478	0.03663	-13.0126	4.45321	-3.73039	-29.3333	4.07024	-5.84458	1.89772	-2.92573	-8.88549
ferulic acid	choline chloride	DEG	water	25	0.133333	0.266667	0.6	-1.47151	2.19019	-1.23941	-4.42496	-7.29962	2.16731	-0.754117	-19.4309	-0.3311	-13.0533	4.42489	-3.43958	-29.5874	4.09386	-5.75369	2.25758	-2.68546	-10.1565
ferulic acid	choline chloride	DEG	water	25	0.166667	0.333333	0.5	-1.38302	2.19019	-1.0711	-4.66745	-7.40019	1.84044	-0.880439	-18.4368	-0.56082	-13.0579	4.41025	-3.21035	-29.7661	4.10663	-5.65767	2.56981	-2.32991	-11.3293
ferulic acid	choline chloride	DEG	water	25	0.2	0.4	0.4	-1.31	2.19019	-0.947512	-4.84453	-7.51649	1.53635	-1.15132	-17.4948	-0.7295	-13.0645	4.38683	-3.02551	-29.9005	4.11503	-5.54802	2.85048	-1.87419	-12.4058
ferulic acid	choline chloride	DEG	water	25	0.233333	0.466667	0.3	-1.27408	2.19019	-0.849162	-4.98143	-7.65719	1.25178	-1.25196	-16.6281	-0.86373	-13.0791	4.35544	-2.87372	-30.0066	4.1177	-5.42191	3.10366	-1.62176	-13.3786
ferulic acid	choline chloride	DEG	water	25	0.266667	0.533333	0.2	-1.28611	2.19019	-0.768054	-5.09169	-7.81757	0.98646	-1.35119	-15.839	-0.97443	-13.0996	4.32019	-2.74735	-30.0927	4.11726	-5.28198	3.33373	-1.39616	-14.2537
ferulic acid	choline chloride	DEG	water	25	0.3	0.6	0.1	-1.29969	2.19019	-0.699901	-5.18213	-7.98991	0.741126	-1.42478	-15.1254	-1.06745	-13.1232	4.28405	-2.64097	-30.1637	4.11468	-5.13328	3.54292	-1.21619	-15.0383
ferulic acid	choline chloride	DEG	water	30	0.0333333	0.0666667	0.9	-2.05318	2.13477	-2.82995	-1.84934	-6.53412	3.88404	-1.87422	-22.4924	2.20917	-12.3638	4.86037	-4.47953	-28.463	4.05851	-5.82972	0.976329	-2.60531	-5.9706
ferulic acid	choline chloride	DEG	water	30	0.0666667	0.133333	0.8	-1.72582	2.13477	-1.95125	-3.18199	-6.84063	3.168	-1.29113	-21.4872	0.98977	-12.6618	4.64751	-4.04612	-28.9688	4.17176	-5.82113	1.47951	-2.75499	-7.48159
ferulic acid	choline chloride	DEG	water	30	0.1	0.2	0.7	-1.56288	2.13477	-1.45246	-3.91859	-7.12379	2.60483	-1.2206	-20.4925	0.29758	-12.8525	4.51472	-3.67905	-29.3457	4.21617	-5.72871	1.90989	-2.45845	-8.85325
ferulic acid	choline chloride	DEG	water	30	0.133333	0.266667	0.6	-1.43189	2.13477	-1.19605	-4.28564	-7.269	2.22307	-1.00682	-19.5039	-0.05824	-12.8992	4.48394	-3.39029	-29.6019	4.2274	-5.63019	2.26087	-2.38347	-10.098
ferulic acid	choline chloride	DEG	water	30	0.166667	0.333333	0.5	-1.34377	2.13477	-1.03639	-4.51129	-7.37432	1.90113	-1.01143	-18.5299	-0.27981	-12.9053	4.46811	-3.16345	-29.7797	4.23148	-5.53098	2.56698	-2.15202	-11.2497
ferulic acid	choline chloride	DEG	water	30	0.2	0.4	0.4	-1.27122	2.13477	-0.918907	-4.67278	-7.49274	1.60316	-1.1226	-17.6098	-0.44284	-12.9116	4.44452	-2.98062	-29.9128	4.22994	-5.41888	2.84136	-1.85802	-12.303
ferulic acid	choline chloride	DEG	water	30	0.233333	0.466667	0.3	-1.23288	2.13477	-0.825153	-4.79891	-7.63106	1.32275	-1.41283	-16.7569	-0.57295	-12.925	4.41352	-2.83042	-30.0176	4.22596	-5.29394	3.09077	-1.41759	-13.2606
ferulic acid	choline chloride	DEG	water	30	0.266667	0.533333	0.2	-1.24293	2.13477	-0.747589	-4.89792	-7.78813	1.06257	-1.37575	-15.9841	-0.68058	-12.944	4.37879	-2.70531	-30.1025	4.21734	-5.15583	3.31622	-1.32956	-14.1183
ferulic acid	choline chloride	DEG	water	30	0.3	0.6	0.1	-1.26304	2.13477	-0.652766	-4.83321	-7.99781	0.927199	-1.38681	-15.5704	-0.71406	-12.9756	4.36432	-2.59276	-30.1955	4.11915	-4.97779	3.43712	-1.20595	-14.6251
ferulic acid	choline chloride	DEG		30	0.333333	0.666667		-1.28115	2.13477	-0.600062	-4.88838	-8.16521	0.717318	-1.45154	-14.9677	-0.7872	-12.9954	4.33218	-2.50394	-30.2524	4.10118	-4.83017	3.61486	-1.0524	-15.2847
ferulic acid	choline chloride	DEG	water	35	0.0333333	0.0666667	0.9	-2.02224	2.07784	-2.75193	-1.75228	-6.40756	3.95497	-2.36278	-22.4849	2.46699	-12.1453	4.95183	-4.42506	-28.4523	4.21927	-5.73769	0.996858	-2.06228	-5.96736
ferulic acid	choline chloride	DEG	water	35	0.0666667	0.133333	0.8	-1.69952	2.07784	-1.87922	-3.09144	-6.76772	3.21537	-1.68667	-21.5015	1.23593	-12.4836	4.71531	-3.99318	-28.9726	4.32737	-5.71585	1.49994	-2.30651	-7.47113
ferulic acid	choline chloride	DEG	water	35	0.1	0.2	0.7	-1.52734	2.07784	-1.39604	-3.80142	-7.08319	2.65576	-1.21491	-20.5471	0.55435	-12.6937	4.57555	-3.62585	-29.3611	4.35577	-5.61049	1.91979	-2.41094	-8.814
ferulic acid	choline chloride	DEG	water	35	0.133333	0.266667	0.6	-1.40014	2.07784	-1.15299	-4.14314	-7.23916	2.28074	-1.02094	-19.5852	0.2115	-12.7451	4.54271	-3.33957	-29.6183	4.35464	-5.50592	2.26197	-2.31863	-10.0331
ferulic acid	choline chloride	DEG	water	35	0.166667	0.333333	0.5	-1.31359	2.07784	-1.0019	-4.35028	-7.34868	1.96427	-1.03266	-18.6319	-0.00163	-12.7523	4.52575	-3.11547	-29.7947	4.34865	-5.40365	2.56148	-2.08281	-11.1628
ferulic acid	choline chloride	DEG	water	35	0.2	0.4	0.4	-1.23336	2.07784	-0.890418	-4.49833	-7.46659	1.671	-1.40192	-17.7279	-0.15889	-12.7582	4.50199	-2.93494	-29.9261	4.33944	-5.29159	2.83099	-1.53302	-12.1982
ferulic acid	choline chloride	DEG	water	35	0.233333	0.466667	0.3	-1.19836	2.07784	-0.801159	-4.61121	-7.60383	1.39626	-1.32299	-16.8938	-0.2848	-12.7704	4.47133	-2.78658	-30.0293	4.32641	-5.16654	3.07507	-1.46359	-13.1355
ferulic acid	choline chloride	DEG	water	35	0.266667	0.533333	0.2	-1.20584	2.07784	-0.727099	-4.69931	-7.75753	1.14106	-1.35798	-16.1368	-0.38927	-12.7878	4.43716	-2.66293	-30.1129	4.31004	-5.03027	3.2961	-1.30495	-13.9761
ferulic acid	choline chloride	DEG	water	35	0.3	0.6	0.1	-1.23277	2.07784	-0.636417	-4.62415	-7.96161	1.00914	-1.41057	-15.7349	-0.42179	-12.8179	4.42255	-2.55175	-30.2046	4.20236	-4.85625	3.41341	-1.14118	-14.4696
ferulic acid	choline chloride	DEG		35	0.333333	0.666667		-1.24379	2.07784	-0.585747	-4.67166	-8.12308	0.80256	-1.43709	-15.1419	-0.49327	-12.8363	4.39082	-2.4639	-30.2605	4.17839	-4.71325	3.58826	-1.02681	-15.1187
ferulic acid	choline chloride	DEG	water	40	0.0333333	0.0666667	0.9	-1.97774	2.01943	-2.67325	-1.6601	-6.28014	4.02516	-1.79448	-22.4764	2.71876	-11.9267	5.04326	-4.37007	-28.4424	4.37886	-5.64651	1.0181	-2.57559	-5.96605
ferulic acid	choline chloride	DEG	water	40	0.0666667	0.133333	0.8	-1.65608	2.01943	-1.80594	-3.00232	-6.70017	3.26253	-1.636	-21.5241	1.47548	-12.3083	4.7814	-3.9385	-28.9796	4.4778	-5.60813	1.51887	-2.3025	-7.45553
ferulic acid	choline chloride	DEG	water	40	0.1	0.2	0.7	-1.49046	2.01943	-1.33969	-3.68162	-7.04573	2.70804	-1.1955	-20.6104	0.80709	-12.5363	4.63572	-3.57079	-29.3795	4.48871	-5.49056	1.92768	-2.37529	-8.76916
ferulic acid	choline chloride	DEG	water	40	0.133333	0.266667	0.6	-1.36835	2.01943	-1.11027	-3.99626	-7.21068	2.34025	-1.02763	-19.6745	0.47822	-12.5911	4.60116	-3.28746	-29.6368	4.47448	-5.38044	2.26091	-2.25983	-9.96233
ferulic acid	choline chloride	DEG	water	40	0.166667	0.333333	0.5	-1.27192	2.01943	-0.967642	-4.18465	-7.32334	2.02954	-1.05005	-18.7423	0.27376	-12.5991	4.58308	-3.06647	-29.8111	4.45841	-5.27574	2.55354	-2.01642	-11.0688
ferulic acid	choline chloride	DEG	water	40	0.2	0.4	0.4	-1.19848	2.01943	-0.862044	-4.31759	-7.44158	1.74211	-1.15433	-17.8584	0.12239	-12.6043	4.55914	-2.88854	-29.9405	4.43998	-5.16276	2.81703	-1.73421	-12.082
ferulic acid	choline chloride	DEG	water	40	0.233333	0.466667	0.3	-1.16404	2.01943	-0.777216	-4.41864	-7.57586	1.47233	-1.26285	-17.0397	0.00079	-12.6152	4.52887	-2.74227	-30.042	4.41943	-5.03939	3.05654	-1.47942	-13.0022
ferulic acid	choline chloride	DEG	water	40	0.266667	0.533333	0.2	-1.17199	2.01943	-0.706579	-4.49651	-7.72484	1.22175	-1.31389	-16.2961	-0.10047	-12.6312	4.49526	-2.62029	-30.1241	4.39604	-4.9064	3.27351	-1.3064	-13.828
ferulic acid	choline chloride	DEG	water	40	0.3	0.6	0.1	-1.19906	2.01943	-0.619944	-4.41154	-7.92356	1.09296	-1.40227	-15.9057	-0.13205	-12.6598	4.48044	-2.51066	-30.2142	4.27949	-4.73626	3.38748	-1.10839	-14.3085
ferulic acid	choline chloride	DEG		40	0.333333	0.666667		-1.21061	2.01943	-0.571282	-4.4499	-8.07941	0.890792	-1.42174	-15.3249	-0.20181	-12.6771	4.44913	-2.42394	-30.2692	4.24809	-4.59765	3.55834	-1.0022	-14.9443
ferulic acid	betaine	P2D		25	0.5	0.5		-1.61555	2.19019	-0.505663	-4.81213	-8.45393	1.92921	-1.56816	-18.4772	-1.2318	-14.0985	4.69699	-3.78993	-30.449	3.58033	-5.64454	2.76778	-2.22177	-11.9717
ferulic acid	betaine	DEG		25	0.5	0.5		-1.57949	2.19019	-0.426904	-4.94641	-8.94096	1.81076	-2.02498	-18.2247	-1.33929	-14.0926	4.67817	-3.65037	-30.5459	3.60712	-5.15162	2.86741	-1.62539	-12.3211
ferulic acid	betaine	TEG		25	0.5	0.5		-1.54948	2.19019	-0.393135	-5.36821	-9.03915	1.30543	-1.92387	-16.6832	-1.38538	-14.2781	4.48089	-3.57104	-30.5795	3.98283	-5.23895	3.17546	-1.64717	-13.8962
ferulic acid	betaine	B3D		25	0.5	0.5		-1.62169	2.19019	-0.509291	-4.91552	-8.30834	1.71297	-1.27956	-17.5545	-1.22684	-14.1749	4.62785	-3.78112	-30.4585	3.68868	-5.86655	2.91488	-2.50156	-12.904
ferulic acid	betaine	GLY		25	0.5	0.5		-1.57598	2.19019	-0.590213	-4.97936	-7.54369	1.6479	-1.06004	-17.0764	-1.1164	-14.16	4.79686	-3.8445	-30.5165	3.86296	-6.61632	3.14896	-2.78446	-13.4402
ferulic acid	betaine	ETG		25	0.5	0.5		-1.6027	2.19019	-0.523706	-4.82923	-8.48624	2.03225	-1.50516	-19.1138	-1.20717	-14.1568	4.76021	-3.86467	-30.485	3.62206	-5.67052	2.72796	-2.35951	-11.3712
ferulic acid	betaine	P2D		25	0.333333	0.666667		-1.48555	2.19019	-0.662257	-4.41519	-7.6578	1.94442	-1.22259	-17.3798	-1.01807	-13.7308	4.68789	-3.66434	-30.2141	3.39712	-6.07295	2.74347	-2.44175	-12.8343
ferulic acid	betaine	DEG		25	0.333333	0.666667		-1.40665	2.19019	-0.512216	-4.69569	-8.34428	1.73509	-1.87828	-16.9268	-1.22285	-13.7772	4.67468	-3.47949	-30.4038	3.47284	-5.43293	2.93959	-1.60121	-13.477
ferulic acid	betaine	TEG		25	0.333333	0.666667		-1.36464	2.19019	-0.456724	-5.35164	-8.45706	1.04995	-1.76406	-14.6543	-1.29859	-14.0414	4.43843	-3.3887	-30.4742	4.05305	-5.58436	3.38848	-1.62464	-15.8199
ferulic acid	betaine	B3D		25	0.333333	0.666667		-1.47225	2.19019	-0.66887	-4.54642	-7.40777	1.65454	-0.765611	-16.0127	-1.00904	-13.8666	4.5927	-3.66318	-30.2447	3.53738	-6.45886	2.93816	-2.89757	-14.2319
ferulic acid	betaine	GLY		25	0.333333	0.666667		-1.39712	2.19019	-0.871579	-4.48695	-6.14687	1.62248	-0.382544	-15.3259	-0.73238	-13.7592	4.89547	-3.74704	-30.3138	3.75457	-7.61234	3.27299	-3.3645	-14.9879
ferulic acid	betaine	ETG		25	0.333333	0.666667		-1.43603	2.19019	-0.7078	-4.41651	-7.65898	2.11066	-1.12272	-18.3138	-0.95591	-13.7859	4.79939	-3.78896	-30.2474	3.4606	-6.12694	2.68873	-2.66624	-11.9336
ferulic acid	betaine	P2D		25	0.2	0.8		-1.47052	2.19019	-0.858748	-3.91039	-6.90328	1.99292	-0.838982	-16.5364	-0.74989	-13.3303	4.64144	-3.48112	-29.9628	3.1605	-6.42698	2.64852	-2.64214	-13.4265
ferulic acid	betaine	DEG		25	0.2	0.8		-1.48279	2.19019	-0.613307	-4.40256	-7.71212	1.65248	-1.6665	-15.6907	-1.08488	-13.4445	4.65058	-3.27303	-30.2587	3.31768	-5.73242	2.9981	-1.60653	-14.568
ferulic acid	betaine	TEG		25	0.2	0.8		-1.43046	2.19019	-0.540233	-5.33677	-7.77191	0.807678	-1.56798	-12.5192	-1.18461	-13.753	4.43552	-3.19481	-30.3683	4.15216	-5.98104	3.62784	-1.62683	-17.8491
ferulic acid	betaine	B3D		25	0.2	0.8		-1.4445	2.19019	-0.881001	-4.04661	-6.5008	1.66756	-0.2092	-14.708	-0.71952	-13.5222	4.55067	-3.5049	-30.022	3.32709	-7.0214	2.88311	-3.2957	-15.314
ferulic acid	betaine	GLY		25	0.2	0.8		-1.46938	2.19019	-1.23874	-3.72059	-5.0162	1.74691	0.290547	-14.4012	-0.23126	-13.3693	4.93505	-3.55462	-30.14	3.48933	-8.35309	3.18814	-3.84517	-15.7388
ferulic acid	betaine	ETG		25	0.2	0.8		-1.50344	2.19019	-0.950948	-3.85694	-6.86847	2.23171	-0.703752	-17.8008	-0.62405	-13.3599	4.79741	-3.65196	-29.9775	3.23289	-6.49145	2.5657	-2.94821	-12.1766
ferulic acid	betaine	GLY	water	25	0.0333333	0.0666667	0.9	-2.16615	2.19019	-3.33894	-1.19134	-6.4021	4.04156	-4.10795	-22.754	2.53442	-12.6509	4.8998	-4.74624	-28.4238	3.72576	-6.24878	0.858244	-0.638286	-5.66983
ferulic acid	betaine	GLY	water	25	0.0666667	0.133333	0.8	-1.81571	2.19019	-2.72346	-2.01682	-6.17365	3.75416	-2.28027	-21.9742	1.69439	-12.8283	4.98385	-4.49855	-28.9081	3.71121	-6.6546	1.22969	-2.21828	-6.93389
ferulic acid	betaine	GLY	water	25	0.1	0.2	0.7	-1.62426	2.19019	-2.2627	-2.64644	-6.02311	3.39062	-1.08989	-21.0585	1.06551	-12.9997	4.98762	-4.31204	-29.2417	3.71195	-6.9766	1.597	-3.22215	-8.18321
ferulic acid	betaine	GLY	water	25	0.133333	0.266667	0.6	-1.50735	2.19019	-1.92617	-3.11226	-5.88937	3.05034	-0.165285	-20.0925	0.60621	-13.1402	4.98569	-4.17081	-29.4931	3.71847	-7.25084	1.93535	-4.00553	-9.40063
ferulic acid	betaine	GLY	water	25	0.166667	0.333333	0.5	-1.42004	2.19019	-1.66947	-3.47316	-5.77469	2.74528	-1.61117	-19.1211	0.25585	-13.2581	4.98526	-4.06365	-29.6924	3.72901	-7.48344	2.23998	-2.45248	-10.5712
ferulic acid	betaine	GLY	water	25	0.2	0.4	0.4	-1.36087	2.19019	-1.46277	-3.76958	-5.70275	2.46631	0.31771	-18.1766	-0.02626	-13.3664	4.97988	-3.98138	-29.8556	3.74332	-7.66369	2.51357	-4.29909	-11.679
ferulic acid	betaine	GLY	water	25	0.233333	0.466667	0.3	-1.33847	2.19019	-1.29043	-4.0225	-5.69272	2.20926	0.300977	-17.2839	-0.26147	-13.4694	4.96842	-3.91645	-29.9925	3.76103	-7.77671	2.75916	-4.21743	-12.7087
ferulic acid	betaine	GLY	water	25	0.266667	0.533333	0.2	-1.35525	2.19019	-1.14544	-4.23954	-5.75377	1.97514	0.0979598	-16.4647	-0.45936	-13.5658	4.95312	-3.86315	-30.1086	3.78018	-7.81201	2.97798	-3.96111	-13.6439
ferulic acid	betaine	GLY	water	25	0.3	0.6	0.1	-1.37628	2.19019	-1.02442	-4.42544	-5.87255	1.76342	-0.14525	-15.7205	-0.62453	-13.6526	4.93661	-3.8178	-30.2069	3.80091	-7.78009	3.17319	-3.67255	-14.4864
ferulic acid	betaine	GLY	water	30	0.0333333	0.0666667	0.9	-2.13959	2.13477	-3.26191	-1.08339	-6.26398	4.11799	-0.758593	-22.7411	2.80861	-12.4275	4.99423	-4.69246	-28.4101	3.892	-6.16348	0.876243	-3.93387	-5.66903
ferulic acid	betaine	GLY	water	30	0.0666667	0.133333	0.8	-1.78808	2.13477	-2.65154	-1.92139	-6.06898	3.81208	-0.341547	-21.967	1.96158	-12.6287	5.06277	-4.45093	-28.8981	3.88297	-6.5597	1.25069	-4.10938	-6.93103
ferulic acid	betaine	GLY	water	30	0.1	0.2	0.7	-1.60195	2.13477	-2.19654	-2.55684	-5.94735	3.43361	0.244921	-21.06	1.33017	-12.8219	5.05141	-4.26694	-29.2363	3.88701	-6.87455	1.6178	-4.51186	-8.17635
ferulic acid	betaine	GLY	water	30	0.133333	0.266667	0.6	-1.47915	2.13477	-1.86489	-3.02408	-5.83927	3.08463	0.606242	-20.1083	0.86992	-12.9788	5.03794	-4.12616	-29.4924	3.894	-7.13956	1.95331	-4.7324	-9.38403
ferulic acid	betaine	GLY	water	30	0.166667	0.333333	0.5	-1.39481	2.13477	-1.61283	-3.3838	-5.74618	2.7747	0.701438	-19.1534	0.52013	-13.1085	5.02901	-4.01822	-29.6956	3.90393	-7.36232	2.25431	-4.71966	-10.5422
ferulic acid	betaine	GLY	water	30	0.2	0.4	0.4	-1.33773	2.13477	-1.41129	-3.67557	-5.69261	2.4946	0.582453	-18.2287	0.24046	-13.2241	5.01803	-3.93445	-29.8618	3.91603	-7.53151	2.52343	-4.5169	-11.6332
ferulic acid	betaine	GLY	water	30	0.233333	0.466667	0.3	-1.31351	2.13477	-1.24479	-3.91901	-5.69931	2.24061	0.344888	-17.3627	0.0094	-13.3304	5.0035	-3.86766	-30.0005	3.92841	-7.6311	2.76289	-4.21255	-12.6378
ferulic acid	betaine	GLY	water	30	0.266667	0.533333	0.2	-1.32879	2.13477	-1.10585	-4.12519	-5.76935	2.01093	0.0760645	-16.567	-0.18341	-13.4269	4.9871	-3.8125	-30.1174	3.94178	-7.65758	2.97617	-3.88856	-13.5504
ferulic acid	betaine	GLY	water	30	0.3	0.6	0.1	-1.34889	2.13477	-0.990462	-4.29935	-5.89255	1.80489	-0.173583	-15.8461	-0.34354	-13.512	4.97077	-3.76556	-30.2157	3.95581	-7.61943	3.16588	-3.59198	-14.3696
ferulic acid	betaine	GLY		30	0.333333	0.666667		-1.3764	2.13477	-0.845212	-4.34571	-6.16603	1.67118	-0.402945	-15.474	-0.447	-13.6141	4.93155	-3.6929	-30.3222	3.89871	-7.44805	3.26037	-3.28995	-14.8482
ferulic acid	betaine	GLY	water	35	0.0333333	0.0666667	0.9	-2.1189	2.07784	-3.1845	-0.979626	-6.12481	4.19508	-3.44322	-22.7285	3.07718	-12.2025	5.0897	-4.63826	-28.3968	4.05681	-6.07768	0.894624	-1.19504	-5.66828
ferulic acid	betaine	GLY	water	35	0.0666667	0.133333	0.8	-1.75457	2.07784	-2.57892	-1.83043	-5.96375	3.86889	-0.374586	-21.9589	2.22294	-12.429	5.14107	-4.40235	-28.8887	4.05337	-6.46526	1.27218	-4.02776	-6.92981
ferulic acid	betaine	GLY	water	35	0.1	0.2	0.7	-1.57434	2.07784	-2.12923	-2.47078	-5.87405	3.4752	0.206806	-21.0633	1.5886	-12.6451	5.1136	-4.2205	-29.2322	4.05938	-6.77106	1.6384	-4.42731	-8.16882
ferulic acid	betaine	GLY	water	35	0.133333	0.266667	0.6	-1.45302	2.07784	-1.80225	-2.93947	-5.79131	3.11716	0.564223	-20.1259	1.12735	-12.8192	5.08806	-4.07983	-29.4933	4.06682	-7.02785	1.9709	-4.64405	-9.36741
ferulic acid	betaine	GLY	water	35	0.166667	0.333333	0.5	-1.36134	2.07784	-1.55499	-3.29575	-5.72179	2.80336	0.655484	-19.1914	0.77857	-12.9607	5.07052	-3.97083	-29.7006	4.07432	-7.23889	2.26716	-4.62631	-10.5093
ferulic acid	betaine	GLY	water	35	0.2	0.4	0.4	-1.31226	2.07784	-1.35901	-3.57976	-5.68881	2.52374	0.53427	-18.292	0.50212	-13.0832	5.05414	-3.88533	-29.8698	4.08188	-7.39435	2.5304	-4.4196	-11.5778
ferulic acid	betaine	GLY	water	35	0.233333	0.466667	0.3	-1.29168	2.07784	-1.19875	-3.81284	-5.70939	2.27302	0.299477	-17.4507	0.27605	-13.192	5.03698	-3.81661	-30.0101	4.08889	-7.48261	2.76396	-4.11609	-12.5594
ferulic acid	betaine	GLY	water	35	0.266667	0.533333	0.2	-1.30063	2.07784	-1.06613	-4.00663	-5.78838	2.04879	0.0373792	-16.6809	0.08897	-13.2879	5.01992	-3.75965	-30.1274	4.0956	-7.49955	2.97113	-3.79703	-13.4465
ferulic acid	betaine	GLY	water	35	0.3	0.6	0.1	-1.32425	2.07784	-0.956461	-4.16851	-5.91457	1.84871	-0.202923	-15.9827	-0.06573	-13.3706	5.00409	-3.71123	-30.2255	4.10278	-7.45608	3.15538	-3.50831	-14.2428
ferulic acid	betaine	GLY		35	0.333333	0.666667		-1.34901	2.07784	-0.818747	-4.19943	-6.18579	1.72222	-0.422383	-15.6313	-0.16459	-13.4679	4.96704	-3.63692	-30.3312	4.03484	-7.28211	3.24482	-3.21454	-14.6998
ferulic acid	betaine	GLY	water	40	0.0333333	0.0666667	0.9	-2.09111	2.01943	-3.10666	-0.880145	-5.98479	4.27265	-0.816301	-22.7162	3.34006	-11.9763	5.18603	-4.58369	-28.3837	4.2202	-5.99149	0.913383	-3.76739	-5.66756
ferulic acid	betaine	GLY	water	40	0.0666667	0.133333	0.8	-1.73159	2.01943	-2.5055	-1.74312	-5.86081	3.92501	-0.41013	-21.9534	2.4783	-12.2297	5.21851	-4.35284	-28.8802	4.22142	-6.36888	1.2935	-3.94271	-6.92678
ferulic acid	betaine	GLY	water	40	0.1	0.2	0.7	-1.55074	2.01943	-2.06062	-2.38814	-5.80391	3.51564	0.166736	-21.0702	1.84055	-12.4699	5.17392	-4.1727	-29.2294	4.22869	-6.66596	1.65828	-4.33944	-8.15927
ferulic acid	betaine	GLY	water	40	0.133333	0.266667	0.6	-1.42438	2.01943	-1.73813	-2.85719	-5.74874	3.14839	0.519779	-20.1493	1.37826	-12.6617	5.13575	-4.03172	-29.4961	4.23545	-6.913	1.98736	-4.5515	-9.34681
ferulic acid	betaine	GLY	water	40	0.166667	0.333333	0.5	-1.33922	2.01943	-1.49594	-3.20854	-5.70296	2.83125	0.607141	-19.2369	1.03108	-12.815	5.10957	-3.92129	-29.7079	4.23962	-7.11208	2.27832	-4.52843	-10.4709
ferulic acid	betaine	GLY	water	40	0.2	0.4	0.4	-1.2863	2.01943	-1.306	-3.48241	-5.68969	2.5534	0.484515	-18.3646	0.75881	-12.9437	5.08819	-3.83389	-29.8798	4.24122	-7.254	2.53479	-4.31841	-11.5152
ferulic acid	betaine	GLY	water	40	0.233333	0.466667	0.3	-1.25715	2.01943	-1.1524	-3.70254	-5.72522	2.30746	0.252316	-17.5526	0.53862	-13.0541	5.06891	-3.76322	-30.0214	4.24116	-7.32893	2.76145	-4.01554	-12.4688
ferulic acid	betaine	GLY	water	40	0.266667	0.533333	0.2	-1.27461	2.01943	-1.02634	-3.88335	-5.81049	2.08883	-0.00164402	-16.8065	0.35792	-13.1487	5.05165	-3.70458	-30.1388	4.24127	-7.3382	2.96282	-3.70294	-13.3323
ferulic acid	betaine	GLY	water	40	0.3	0.6	0.1	-1.29661	2.01943	-0.922478	-4.03211	-5.93888	1.89507	-0.232078	-16.1309	0.20902	-13.2286	5.03662	-3.65485	-30.2363	4.24113	-7.28967	3.14155	-3.42277	-14.1054
ferulic acid	betaine	GLY		40	0.333333	0.666667		-1.32379	2.01943	-0.79224	-4.04708	-6.20757	1.7762	-0.44159	-15.8012	0.11493	-13.3206	5.00194	-3.57918	-30.3409	4.16201	-7.11307	3.22574	-3.13759	-14.5397
ferulic acid	betaine	TEG	water	25	0.0333333	0.0666667	0.9	-2.13103	2.19019	-2.46704	-2.59263	-6.91239	3.42384	-3.6038	-22.3132	1.34441	-13.102	4.48635	-4.58492	-28.6495	3.93704	-6.18957	1.06251	-0.981116	-6.33635
ferulic acid	betaine	TEG	water	25	0.0666667	0.133333	0.8	-1.77533	2.19019	-1.53593	-3.96433	-7.30519	2.61717	-0.564047	-21.1576	0.07359	-13.6333	4.24448	-4.20582	-29.2672	4.03792	-6.32811	1.62731	-3.64177	-8.10958
ferulic acid	betaine	TEG	water	25	0.1	0.2	0.7	-1.58209	2.19019	-1.1527	-4.51195	-7.45753	2.20577	-0.308252	-20.0338	-0.44945	-13.8136	4.25308	-3.93891	-29.6615	4.0625	-6.35606	2.04731	-3.63066	-9.62774
ferulic acid	betaine	TEG	water	25	0.133333	0.266667	0.6	-1.46411	2.19019	-0.958294	-4.79629	-7.49555	1.93466	-0.381702	-18.908	-0.71478	-13.8691	4.30953	-3.77087	-29.9002	4.08151	-6.37354	2.37487	-3.38917	-10.9921
ferulic acid	betaine	TEG	water	25	0.166667	0.333333	0.5	-1.37852	2.19019	-0.827879	-4.99431	-7.54751	1.7073	-0.64413	-17.8522	-0.89278	-13.9055	4.35427	-3.66196	-30.063	4.10153	-6.358	2.64697	-3.01783	-12.2107
ferulic acid	betaine	TEG	water	25	0.2	0.4	0.4	-1.32903	2.19019	-0.697935	-5.0138	-7.69356	1.58449	-1.5716	-17.1349	-0.96938	-13.9325	4.39894	-3.55857	-30.2056	4.04442	-6.23895	2.81445	-1.98697	-13.0707
ferulic acid	betaine	TEG	water	25	0.233333	0.466667	0.3	-1.30596	2.19019	-0.620991	-5.12507	-7.83533	1.42215	-1.38099	-16.3483	-1.07439	-13.9605	4.42035	-3.50252	-30.2961	4.05068	-6.12516	2.9982	-2.12153	-13.9478
ferulic acid	betaine	TEG	water	25	0.266667	0.533333	0.2	-1.32234	2.19019	-0.556669	-5.21675	-8.01842	1.28056	-1.48001	-15.6801	-1.16218	-13.9885	4.43276	-3.45822	-30.3681	4.05457	-5.9701	3.1522	-1.97821	-14.688
ferulic acid	betaine	TEG	water	25	0.3	0.6	0.1	-1.34619	2.19019	-0.502511	-5.29117	-8.23089	1.15756	-1.63125	-15.1214	-1.2361	-14.0156	4.43822	-3.42103	-30.4264	4.05507	-5.78475	3.28066	-1.78978	-15.3049
ferulic acid	betaine	TEG	water	30	0.0333333	0.0666667	0.9	-2.10359	2.13477	-2.39297	-2.50138	-6.79797	3.48859	-1.26641	-22.3081	1.60276	-12.893	4.57316	-4.53164	-28.6429	4.10414	-6.09502	1.08457	-3.26523	-6.3348
ferulic acid	betaine	TEG	water	30	0.0666667	0.133333	0.8	-1.75709	2.13477	-1.48126	-3.85584	-7.24706	2.6739	-0.661841	-21.198	0.33756	-13.4584	4.31584	-4.15088	-29.2795	4.1934	-6.21136	1.64194	-3.48904	-8.08154
ferulic acid	betaine	TEG	water	30	0.1	0.2	0.7	-1.55837	2.13477	-1.11635	-4.37419	-7.41848	2.26576	-0.396412	-20.1037	-0.16884	-13.6471	4.31667	-3.88428	-29.6754	4.20535	-6.22859	2.05091	-3.48787	-9.5717
ferulic acid	betaine	TEG	water	30	0.133333	0.266667	0.6	-1.43212	2.13477	-0.93141	-4.64127	-7.46629	1.99526	-0.452551	-18.9988	-0.42549	-13.7056	4.36674	-3.717	-29.9112	4.21578	-6.23929	2.37148	-3.26445	-10.9124
ferulic acid	betaine	TEG	water	30	0.166667	0.333333	0.5	-1.35087	2.13477	-0.807034	-4.82781	-7.52142	1.76895	-0.691798	-17.9583	-0.59809	-13.7416	4.40852	-3.60814	-30.0713	4.22972	-6.22019	2.63957	-2.91634	-12.1131
ferulic acid	betaine	TEG	water	30	0.2	0.4	0.4	-1.30666	2.13477	-0.682523	-4.83645	-7.66824	1.64728	-1.34112	-17.2538	-0.67277	-13.7673	4.4514	-3.50458	-30.2118	4.16368	-6.09909	2.80412	-2.16346	-12.9579
ferulic acid	betaine	TEG	water	30	0.233333	0.466667	0.3	-1.27912	2.13477	-0.608604	-4.93988	-7.80692	1.48632	-1.32922	-16.4743	-0.77535	-13.7933	4.47261	-3.44819	-30.3006	4.16453	-5.98641	2.98629	-2.11897	-13.8263
ferulic acid	betaine	TEG	water	30	0.266667	0.533333	0.2	-1.30189	2.13477	-0.546578	-5.02372	-7.98579	1.34633	-1.46633	-15.8124	-0.86142	-13.8195	4.48524	-3.40361	-30.3715	4.1623	-5.83368	3.13891	-1.93728	-14.559
ferulic acid	betaine	TEG	water	30	0.3	0.6	0.1	-1.32252	2.13477	-0.494161	-5.09096	-8.19228	1.22473	-1.61688	-15.2577	-0.93416	-13.845	4.49107	-3.36622	-30.4289	4.1568	-5.65268	3.26634	-1.74934	-15.1712
ferulic acid	betaine	TEG		30	0.333333	0.666667		-1.3337	2.13477	-0.449686	-5.14475	-8.41191	1.11828	-1.74405	-14.7925	-0.99588	-13.8694	4.49171	-3.33378	-30.4762	4.14887	-5.45745	3.37343	-1.58973	-15.6837
ferulic acid	betaine	TEG	water	35	0.0333333	0.0666667	0.9	-2.08219	2.07784	-2.31801	-2.41325	-6.68628	3.55351	-3.04804	-22.3077	1.85489	-12.6844	4.65976	-4.47732	-28.6378	4.26814	-5.99808	1.10625	-1.42928	-6.33013
ferulic acid	betaine	TEG	water	35	0.0666667	0.133333	0.8	-1.73109	2.07784	-1.42619	-3.74677	-7.19191	2.73149	-0.905311	-21.2444	0.59688	-13.2844	4.38675	-4.09363	-29.2949	4.34365	-6.0925	1.65526	-3.18832	-8.05046
ferulic acid	betaine	TEG	water	35	0.1	0.2	0.7	-1.53361	2.07784	-1.07978	-4.23314	-7.38181	2.32731	-1.70705	-20.1813	0.10823	-13.4803	4.37984	-3.82767	-29.691	4.34137	-6.09847	2.05253	-2.12062	-9.50975
ferulic acid	betaine	TEG	water	35	0.133333	0.266667	0.6	-1.40938	2.07784	-0.904248	-4.4826	-7.43796	2.05742	-0.603926	-19.0972	-0.13938	-13.5413	4.4236	-3.66148	-29.9235	4.34322	-6.10339	2.36618	-3.05755	-10.8263
ferulic acid	betaine	TEG	water	35	0.166667	0.333333	0.5	-1.32484	2.07784	-0.785851	-4.65647	-7.49672	1.83278	-1.46517	-18.0736	-0.30639	-13.5769	4.46241	-3.55291	-30.0807	4.35008	-6.08017	2.62963	-2.08774	-12.007
ferulic acid	betaine	TEG	water	35	0.2	0.4	0.4	-1.28114	2.07784	-0.666733	-4.65365	-7.64433	1.71271	-1.34272	-17.3835	-0.37903	-13.6014	4.50343	-3.44942	-30.2187	4.27462	-5.95702	2.79072	-2.1067	-12.8352
ferulic acid	betaine	TEG	water	35	0.233333	0.466667	0.3	-1.24814	2.07784	-0.595867	-4.74983	-7.77849	1.55269	-1.3295	-16.6089	-0.47899	-13.6254	4.52444	-3.39283	-30.3058	4.27084	-5.84687	2.97175	-2.06333	-13.6968
ferulic acid	betaine	TEG	water	35	0.266667	0.533333	0.2	-1.27506	2.07784	-0.536161	-4.82532	-7.9532	1.41482	-1.4593	-15.9549	-0.56321	-13.6496	4.53729	-3.34807	-30.3754	4.26211	-5.69641	3.12247	-1.88877	-14.4205
ferulic acid	betaine	TEG	water	35	0.3	0.6	0.1	-1.29662	2.07784	-0.485517	-4.8862	-8.15248	1.29415	-1.60163	-15.4021	-0.63465	-13.6735	4.54351	-3.31059	-30.4319	4.25155	-5.52097	3.24936	-1.70896	-15.0298
ferulic acid	betaine	TEG		35	0.333333	0.666667		-1.30418	2.07784	-0.442381	-4.93315	-8.36562	1.18932	-1.72263	-14.9409	-0.6955	-13.6965	4.54461	-3.27813	-30.4785	4.23765	-5.33084	3.35529	-1.5555	-15.5376
ferulic acid	betaine	TEG	water	40	0.0333333	0.0666667	0.9	-2.05251	2.01943	-2.24196	-2.32943	-6.57608	3.61772	-1.9832	-22.3086	2.10051	-12.4767	4.74585	-4.42194	-28.6346	4.42994	-5.90064	1.12813	-2.43874	-6.32593
ferulic acid	betaine	TEG	water	40	0.0666667	0.133333	0.8	-1.70158	2.01943	-1.37076	-3.63595	-7.14081	2.79003	-0.770407	-21.2982	0.85163	-13.1116	4.4571	-4.03397	-29.3136	4.48758	-5.97075	1.66707	-3.26356	-8.01545
ferulic acid	betaine	TEG	water	40	0.1	0.2	0.7	-1.50558	2.01943	-1.04304	-4.08855	-7.34728	2.39032	-0.517078	-20.2674	0.38185	-13.3133	4.44248	-3.76909	-29.7086	4.4704	-5.96605	2.05216	-3.25201	-9.44126
ferulic acid	betaine	TEG	water	40	0.133333	0.266667	0.6	-1.38743	2.01943	-0.876832	-4.31883	-7.41195	2.12179	-0.563598	-19.2056	0.14359	-13.3765	4.48006	-3.60435	-29.9371	4.46242	-5.96455	2.35827	-3.04075	-10.7315
ferulic acid	betaine	TEG	water	40	0.166667	0.333333	0.5	-1.30159	2.01943	-0.76435	-4.47998	-7.47326	1.89878	-0.772922	-18.1983	-0.01766	-13.4114	4.51589	-3.49632	-30.091	4.46232	-5.93818	2.61711	-2.7234	-11.8927
ferulic acid	betaine	TEG	water	40	0.2	0.4	0.4	-1.24611	2.01943	-0.650599	-4.46662	-7.61969	1.77969	-1.34263	-17.5199	-0.08811	-13.4347	4.55498	-3.39311	-30.2264	4.37851	-5.81498	2.77529	-2.05048	-12.7065
ferulic acid	betaine	TEG	water	40	0.233333	0.466667	0.3	-1.22852	2.01943	-0.582785	-4.55471	-7.74995	1.62123	-1.32846	-16.7523	-0.18532	-13.4567	4.57578	-3.33649	-30.3116	4.36939	-5.70673	2.95455	-2.00803	-13.5593
ferulic acid	betaine	TEG	water	40	0.266667	0.533333	0.2	-1.24302	2.01943	-0.525437	-4.62398	-7.9173	1.48428	-1.45	-16.1004	-0.26753	-13.479	4.58887	-3.29166	-30.3798	4.35645	-5.56172	3.10459	-1.84166	-14.2794
ferulic acid	betaine	TEG	water	40	0.3	0.6	0.1	-1.26593	2.01943	-0.476578	-4.67627	-8.11184	1.36624	-1.58512	-15.5561	-0.33757	-13.5012	4.59551	-3.25421	-30.4354	4.3387	-5.38937	3.22927	-1.66909	-14.8793
ferulic acid	betaine	TEG		40	0.333333	0.666667		-1.27782	2.01943	-0.434828	-4.71783	-8.31655	1.26205	-1.6995	-15.0942	-0.39742	-13.5228	4.59709	-3.22181	-30.4812	4.32041	-5.20626	3.33504	-1.52231	-15.387
curcumin	choline chloride	GLY		25	0.875	0.125		-3.64072	3.01798	-8.04488	-0.98603	-5.19554	12.4049	-0.464581	-32.7392	6.88366	-9.27693	19.6478	-0.90313	-54.7045	7.86969	-4.08139	7.2429	-0.438549	-21.9653
curcumin	choline chloride	GLY		25	0.833333	0.166667		-3.40899	3.01798	-7.61358	-1.31157	-5.81	11.9262	-0.412036	-33.018	6.295	-10.1491	18.8961	-1.00967	-54.691	7.60657	-4.33911	6.96985	-0.597634	-21.673
curcumin	choline chloride	GLY		25	0.75	0.25		-3.09383	3.01798	-6.80182	-1.89829	-6.9626	11.0123	-0.28693	-33.5752	5.18708	-11.8174	17.4501	-1.21309	-54.6643	7.08537	-4.85483	6.43778	-0.92616	-21.0891
curcumin	choline chloride	GLY		25	0.5	0.5		-2.63988	3.01798	-4.87753	-3.00941	-9.73043	8.73972	0.21529	-35.2481	2.56074	-16.111	13.7081	-1.7744	-54.5851	5.57015	-6.38059	4.96834	-1.98969	-19.337
curcumin	choline chloride	GLY		25	0.25	0.75		-3.05008	3.01798	-3.85408	-3.0124	-11.3994	7.28933	0.850664	-36.92	1.1639	-19.2064	11.0395	-2.3102	-54.5022	4.1763	-7.80699	3.75016	-3.16086	-17.5822
curcumin	choline chloride	GLY		25	0.166667	0.833333		-3.15719	3.01798	-3.69395	-2.79668	-11.7481	6.95258	1.0869	-37.4781	0.94535	-20.005	10.3578	-2.49009	-54.4725	3.74203	-8.25689	3.40521	-3.57699	-16.9944
curcumin	choline chloride	GLY		25	0.125	0.875		-3.28651	3.01798	-3.63774	-2.65883	-11.8945	6.79802	1.21052	-37.7557	0.86863	-20.3768	10.0388	-2.58072	-54.4569	3.52746	-8.48229	3.24076	-3.79124	-16.7013
curcumin	choline chloride	GLY		30	0.875	0.125		-3.56496	2.94598	-7.90369	-0.778176	-5.02906	12.4525	-0.45078	-32.7315	7.29201	-9.00896	19.7328	-0.87968	-54.6967	8.07019	-3.9799	7.28027	-0.4289	-21.9652
curcumin	choline chloride	GLY		30	0.833333	0.166667		-3.28196	2.94598	-7.47863	-1.10485	-5.64261	11.9742	-0.398895	-33.0104	6.70215	-9.8773	18.9813	-0.98351	-54.6833	7.807	-4.23469	7.00716	-0.584615	-21.6729
curcumin	choline chloride	GLY		30	0.75	0.25		-3.05959	2.94598	-6.67826	-1.69427	-6.79477	11.0609	-0.276215	-33.5677	5.59146	-11.5392	17.5358	-1.1824	-54.6568	7.28573	-4.74442	6.47495	-0.906185	-21.0891
curcumin	choline chloride	GLY		30	0.5	0.5		-2.62859	2.94598	-4.77846	-2.81551	-9.56712	8.7908	0.21368	-35.241	2.95506	-15.8195	13.7952	-1.73427	-54.5781	5.77057	-6.25234	5.00442	-1.94795	-19.3371
curcumin	choline chloride	GLY		30	0.25	0.75		-3.0272	2.94598	-3.76433	-2.82908	-11.2436	7.34328	0.833989	-36.9136	1.54772	-18.9071	11.1269	-2.26342	-54.496	4.3768	-7.66348	3.78364	-3.09741	-17.5824
curcumin	choline chloride	GLY		30	0.166667	0.833333		-3.13082	2.94598	-3.60475	-2.61601	-11.5958	7.00779	1.06471	-37.4736	1.32626	-19.7041	10.445	-2.44143	-54.4665	3.94227	-8.10827	3.43718	-3.50614	-16.993
curcumin	choline chloride	GLY		30	0.125	0.875		-3.26894	2.94598	-3.54853	-2.47984	-11.7427	6.85336	1.18614	-37.7497	1.24824	-20.0753	10.1257	-2.53119	-54.4512	3.72808	-8.33253	3.27238	-3.71733	-16.7014
curcumin	choline chloride	GLY		40	0.875	0.125		-3.42711	2.79598	-7.6279	-0.374102	-4.69718	12.5472	-0.424496	-32.7164	8.09207	-8.47415	19.9014	-0.83449	-54.6816	8.46617	-3.77697	7.35421	-0.409994	-21.9652
curcumin	choline chloride	GLY		40	0.833333	0.166667		-3.22614	2.79598	-7.2147	-0.702969	-5.30894	12.0694	-0.373948	-32.9955	7.49974	-9.33499	19.1504	-0.93306	-54.6684	8.20271	-4.02605	7.08102	-0.559112	-21.6729
curcumin	choline chloride	GLY		40	0.75	0.25		-2.98638	2.79598	-6.43599	-1.29753	-6.46004	11.1573	-0.25592	-33.5531	6.38346	-10.9841	17.7058	-1.12299	-54.6422	7.68099	-4.5241	6.54855	-0.86707	-21.0891
curcumin	choline chloride	GLY		40	0.5	0.5		-2.6102	2.79598	-4.58283	-2.43813	-9.24052	8.89175	0.210405	-35.2272	3.72694	-15.2377	13.9677	-1.65572	-54.5644	6.16507	-5.99721	5.07594	-1.86613	-19.3372
curcumin	choline chloride	GLY		40	0.25	0.75		-2.99927	2.79598	-3.58614	-2.47128	-10.9332	7.45008	0.801161	-36.9049	2.29818	-18.3102	11.2992	-2.17107	-54.4837	4.76946	-7.377	3.84909	-2.97223	-17.5788
curcumin	choline chloride	GLY		40	0.166667	0.833333		-3.10143	2.79598	-3.42752	-2.26488	-11.2899	7.11578	1.02199	-37.4632	2.07081	-19.1039	10.6167	-2.34514	-54.4549	4.33569	-7.81392	3.50092	-3.36713	-16.9917
curcumin	choline chloride	GLY		40	0.125	0.875		-3.20497	2.79598	-3.37127	-2.13018	-11.4411	6.96314	1.13783	-37.7436	1.99017	-19.4738	10.2971	-2.43306	-54.4399	4.12035	-8.0327	3.33398	-3.57089	-16.6963
curcumin	choline chloride	GLY		50	0.875	0.125		-3.36072	2.63822	-7.36045	0.014965	-4.36689	12.6408	-0.399906	-32.7018	8.87062	-7.94107	20.0679	-0.79158	-54.667	8.85566	-3.57418	7.42714	-0.391674	-21.9653
curcumin	choline chloride	GLY		50	0.833333	0.166667		-3.16288	2.63822	-6.95833	-0.315959	-4.97691	12.1635	-0.350697	-32.981	8.27577	-8.79468	19.3175	-0.8851	-54.654	8.59173	-3.81777	7.15391	-0.534403	-21.673
curcumin	choline chloride	GLY		50	0.75	0.25		-2.96077	2.63822	-6.19991	-0.91533	-6.1268	11.2526	-0.237108	-33.5389	7.15386	-10.4314	17.8738	-1.06627	-54.6281	8.06919	-4.30457	6.62124	-0.829163	-21.0892
curcumin	choline chloride	GLY		50	0.5	0.5		-2.58879	2.63822	-4.39045	-2.07423	-8.91442	8.99093	0.20701	-35.2137	4.47716	-14.6585	14.1376	-1.57967	-54.551	6.55138	-5.74411	5.14668	-1.78668	-19.3374
curcumin	choline chloride	GLY		50	0.25	0.75		-2.94498	2.63822	-3.40951	-2.12773	-10.6226	7.553	0.769637	-36.8943	3.02608	-17.7166	11.4675	-2.08073	-54.4717	5.15381	-7.09403	3.91455	-2.85037	-17.5775
curcumin	choline chloride	GLY		50	0.166667	0.833333		-3.07955	2.63822	-3.25169	-1.92704	-10.9844	7.22048	0.980799	-37.4533	2.79262	-18.507	10.7846	-2.25065	-54.4437	4.71966	-7.52261	3.56409	-3.23145	-16.9904
curcumin	choline chloride	GLY		50	0.125	0.875		-3.18321	2.63822	-3.19537	-1.79453	-11.1389	7.06909	1.09136	-37.7357	2.7093	-18.8755	10.4648	-2.33662	-54.4291	4.50383	-7.7366	3.39566	-3.42798	-16.6934
curcumin	choline chloride	GLY		60	0.875	0.125		-3.29997	2.47293	-7.10084	0.389648	-4.03833	12.7333	-0.37693	-32.6876	9.62849	-7.40994	20.2324	-0.75091	-54.6529	9.23884	-3.37161	7.49916	-0.37398	-21.9654
curcumin	choline chloride	GLY		60	0.833333	0.166667		-3.12184	2.47293	-6.7091	0.0567998	-4.64669	12.2565	-0.329063	-32.9669	9.03107	-8.25662	19.4825	-0.8396	-54.64	8.97427	-3.60993	7.22592	-0.510537	-21.6731
curcumin	choline chloride	GLY		60	0.75	0.25		-2.89665	2.47293	-5.96974	-0.547048	-5.79523	11.3466	-0.219705	-33.525	7.90351	-9.88119	18.0397	-1.01227	-54.6143	8.45056	-4.08596	6.6931	-0.792565	-21.0893
curcumin	choline chloride	GLY		60	0.5	0.5		-2.56531	2.47293	-4.20121	-1.72344	-8.58932	9.08804	0.20343	-35.2004	5.20639	-14.0826	14.3047	-1.50638	-54.5379	6.92983	-5.4933	5.21667	-1.70981	-19.3375
curcumin	choline chloride	GLY		60	0.25	0.75		-2.93003	2.47293	-3.23413	-1.7978	-10.3136	7.65201	0.739211	-36.8841	3.73154	-17.1279	11.6314	-1.99275	-54.4603	5.52934	-6.81434	3.97937	-2.73196	-17.5762
curcumin	choline chloride	GLY		60	0.166667	0.833333		-3.06832	2.47293	-3.07689	-1.60101	-10.6824	7.32246	0.940215	-37.4495	3.49174	-17.915	10.9479	-2.15833	-54.4332	5.09275	-7.23262	3.62543	-3.09854	-16.9837
curcumin	choline chloride	GLY		60	0.125	0.875		-3.15414	2.47293	-3.02047	-1.47235	-10.8379	7.17119	1.04649	-37.7284	3.4057	-18.2819	10.628	-2.24224	-54.4191	4.87805	-7.444	3.45682	-3.28873	-16.6907
curcumin	choline chloride	FRU		25	0.75	0.25		-3.38205	3.01798	-6.61027	-3.0144	-6.92161	10.2396	-0.40538	-31.5205	4.92565	-12.6694	16.915	-0.9349	-55.2134	7.94005	-5.74778	6.67545	-0.52952	-23.6929
curcumin	choline chloride	FRU		25	0.5	0.5		-2.86895	3.01798	-4.73343	-5.06285	-9.25964	7.72518	-0.176235	-31.1206	2.36407	-17.1841	13.3031	-1.25067	-55.6582	7.42692	-7.92449	5.57788	-1.07444	-24.5376
curcumin	choline chloride	FRU		25	0.25	0.75		-3.43797	3.01798	-3.61747	-6.28325	-10.4443	6.19461	0.0752856	-30.7112	0.84097	-20.2883	10.9838	-1.53544	-56.0727	7.12422	-9.84404	4.78915	-1.61073	-25.3615
curcumin	choline chloride	GLU		25	0.75	0.25		-3.39502	3.01798	-6.91237	-0.443345	-5.61114	10.2407	0.290537	-31.6348	5.33797	-13.416	16.6502	-1.36691	-55.1168	5.78132	-7.80483	6.40951	-1.65745	-23.482
curcumin	choline chloride	GLU		25	0.5	0.5		-2.89936	3.01798	-5.42513	0.06902	-6.32007	7.72645	1.46632	-31.3557	3.30812	-18.3257	12.9536	-1.94753	-55.483	3.2391	-12.0056	5.22715	-3.41385	-24.1273
curcumin	choline chloride	GLU		25	0.25	0.75		-3.46638	3.01798	-4.64317	1.27483	-5.91439	6.08113	2.76621	-31.1039	2.24087	-21.8022	10.5311	-2.44416	-55.8608	0.96604	-15.8878	4.44993	-5.21037	-24.7569
curcumin	choline chloride	SOR		25	0.75	0.25		-3.80958	3.01798	-5.60826	-4.65933	-8.09293	8.88158	-0.417145	-31.3826	3.55807	-14.068	15.7004	-1.04453	-55.2307	8.2174	-5.97507	6.81879	-0.627385	-23.8481
curcumin	choline chloride	SOR		25	0.5	0.5		-3.24885	3.01798	-3.87304	-6.65753	-9.76412	6.55604	0.00299685	-30.856	1.18977	-18.3778	12.3374	-1.38746	-55.7086	7.8473	-8.61373	5.78136	-1.39046	-24.8526
curcumin	choline chloride	SOR		25	0.25	0.75		-3.68839	3.01798	-3.14801	-7.41456	-9.88052	5.49692	0.567911	-30.3218	0.20022	-21.0223	10.4973	-1.67453	-56.1697	7.61478	-11.1418	5.00042	-2.24244	-25.8479
curcumin	choline chloride	XYL		25	0.75	0.25		-3.89311	3.01798	-5.99735	-3.83605	-7.6156	9.48985	-0.25429	-32.1822	4.08912	-13.4259	16.1359	-1.06473	-55.0753	7.92517	-5.81031	6.64601	-0.81044	-22.8932
curcumin	choline chloride	XYL		25	0.5	0.5		-3.33379	3.01798	-4.18824	-5.65228	-9.59048	7.08765	0.305265	-32.4863	1.61997	-17.8471	12.5337	-1.44483	-55.4325	7.27225	-8.25664	5.44604	-1.75009	-22.9462
curcumin	choline chloride	XYL		25	0.25	0.75		-3.82476	3.01798	-3.40032	-6.20433	-10.0916	5.93214	0.989601	-32.8241	0.54459	-20.6692	10.4368	-1.78298	-55.8097	6.74892	-10.5777	4.50469	-2.77258	-22.9856
curcumin	choline chloride	SUC		25	0.75	0.25		-3.98581	3.01798	-4.39744	-4.93549	-10.0076	7.10881	-0.466575	-32.0274	1.9055	-15.365	13.7283	-0.84219	-54.9681	6.84099	-5.35743	6.61951	-0.375615	-22.9407
curcumin	choline chloride	SUC		25	0.5	0.5		-3.75295	3.01798	-2.64695	-5.59397	-12.1476	5.09994	-0.539741	-32.2012	-0.48364	-19.2063	10.4259	-1.21368	-55.1786	5.11033	-7.05875	5.32596	-0.673939	-22.9775
curcumin	choline chloride	SUC		25	0.25	0.75		-3.28849	3.01798	-2.00343	-5.05641	-13.0422	4.80492	-0.938959	-32.4722	-1.36194	-21.1249	9.17045	-1.71225	-55.3447	3.69447	-8.08268	4.36553	-0.773291	-22.8725
curcumin	choline chloride	MAL		25	0.75	0.25		-4.0564	3.01798	-5.4267	-2.27171	-5.34013	7.05088	1.04999	-27.5843	3.31027	-16.7774	13.9663	-1.38176	-55.4729	5.58198	-11.4372	6.91544	-2.43175	-27.8886
curcumin	choline chloride	MAL		25	0.5	0.5		-3.8621	3.01798	-4.5672	-0.684485	-1.58792	4.71154	3.25489	-23.0845	2.13719	-20.9387	11.1403	-1.82342	-56.0299	2.82167	-19.3508	6.42873	-5.07831	-32.9454
curcumin	choline chloride	MAL		25	0.25	0.75		-3.31608	3.01798	-4.22736	1.41492	3.5205	3.28362	5.60219	-18.4872	1.67336	-23.4747	9.58844	-2.15096	-56.4728	0.25844	-26.9951	6.30482	-7.75315	-37.9856
caffeine	choline chloride	GLY		25	0.5	0.5		-1.54446	1.54682	-2.15014	-2.49531	-2.33621	2.07943	0.946878	-9.04468	3.03658	-8.67353	7.00959	-1.0209	-28.2548	5.53189	-6.33732	4.93016	-1.96778	-19.2101
caffeine	choline chloride	SOR		25	0.5	0.5		-1.65606	1.54682	-1.86949	-5.09041	-0.824523	0.825543	0.784187	-4.32882	2.65353	-9.32279	6.52597	-0.57885	-28.8623	7.74394	-8.49827	5.70043	-1.36304	-24.5334
caffeine	choline chloride	XYL		25	0.5	0.5		-1.68327	1.54682	-1.9371	-4.44169	-1.08964	1.22388	0.994632	-6.03179	2.74581	-9.25017	6.60178	-0.72592	-28.7209	7.1875	-8.16053	5.3779	-1.72055	-22.6891
caffeine	choline chloride	GLU		25	0.5	0.5		-1.76644	1.54682	-2.01273	-0.358702	1.34135	1.43002	1.80512	-4.81319	2.84904	-10.54	6.60403	-1.56341	-28.7164	3.20774	-11.8814	5.17401	-3.36853	-23.9032
caffeine	choline chloride	FRU		25	0.5	0.5		-1.93871	1.54682	-2.07071	-4.43533	-1.15159	1.22436	0.529287	-4.48101	2.92817	-9.01109	6.75167	-0.53296	-28.8188	7.3635	-7.8595	5.52731	-1.06225	-24.3378
caffeine	choline chloride	SUC		25	0.5	0.5		-2.03948	1.54682	-1.38579	-2.91761	-2.87998	0.771656	-0.0694594	-6.43092	1.99336	-9.67164	5.89041	-0.70332	-28.5477	4.91097	-6.79166	5.11875	-0.633861	-22.1168
caffeine	choline chloride	MAL		25	0.5	0.5		-2.08877	1.54682	-1.74354	-0.288621	7.33054	-0.403531	3.54446	3.35255	2.48163	-11.6408	5.90797	-1.42171	-29.0095	2.77025	-18.9714	6.3115	-4.96617	-32.3621
caffeine	choline chloride	GLY		25	0.333333	0.666667		-1.52582	1.54682	-1.85214	-1.93119	-2.48896	2.21151	1.36735	-10.3125	2.62985	-9.72398	6.27637	-1.33068	-28.2439	4.56104	-7.23502	4.06486	-2.69803	-17.9314
caffeine	choline chloride	SOR		25	0.333333	0.666667		-1.68034	1.54682	-1.64422	-5.16094	-0.154404	0.853908	1.16054	-4.06385	2.34608	-10.2189	5.97048	-0.72493	-29.029	7.50702	-10.0645	5.11657	-1.88547	-24.9652
caffeine	choline chloride	XYL		25	0.333333	0.666667		-1.72621	1.54682	-1.67449	-4.37626	-0.638204	1.27841	1.43621	-6.35342	2.38739	-10.2349	5.96642	-0.91398	-28.862	6.76365	-9.59667	4.68801	-2.35019	-22.5086
caffeine	choline chloride	GLU		25	0.333333	0.666667		-1.79631	1.54682	-1.65664	0.693747	2.3825	1.28466	2.56995	-4.82957	2.36303	-11.8759	5.85957	-1.90277	-28.8544	1.66928	-14.2584	4.57491	-4.47272	-24.0249
caffeine	choline chloride	FRU		25	0.333333	0.666667		-1.98022	1.54682	-1.73176	-4.60378	-0.980607	1.13689	0.715684	-4.32753	2.46555	-10.0328	6.06288	-0.68178	-28.9683	7.06933	-9.05216	4.92599	-1.39746	-24.6408
caffeine	choline chloride	SUC		25	0.333333	0.666667		-2.07597	1.54682	-1.03265	-2.24652	-3.4484	1.11311	-0.311254	-7.62581	1.51138	-10.6152	5.36727	-0.99466	-28.6302	3.7579	-7.1668	4.25416	-0.683406	-21.0044
caffeine	choline chloride	MAL		25	0.333333	0.666667		-2.11181	1.54682	-1.53192	1.11765	11.0004	-0.756639	4.97371	6.08976	2.19281	-12.6741	5.3885	-1.64804	-29.1653	1.07516	-23.6745	6.14514	-6.62175	-35.255
caffeine	choline chloride	GLY		25	0.666667	0.333333		-1.57402	1.54682	-2.56123	-2.95493	-2.09564	1.97532	0.567751	-7.81938	3.59764	-7.45285	7.88112	-0.69488	-28.2702	6.55257	-5.35721	5.9058	-1.26263	-20.4508
caffeine	choline chloride	SOR		25	0.666667	0.333333		-1.70026	1.54682	-2.20175	-4.92384	-1.38082	0.861593	0.449541	-4.64908	3.10701	-8.20586	7.26167	-0.41295	-28.6861	8.03085	-6.82504	6.40008	-0.862491	-24.0371
caffeine	choline chloride	XYL		25	0.666667	0.333333		-1.74342	1.54682	-2.31187	-4.39987	-1.44035	1.2323	0.591441	-5.77753	3.25731	-8.0485	7.41551	-0.51384	-28.5806	7.65718	-6.60815	6.18321	-1.10528	-22.8031
caffeine	choline chloride	GLU		25	0.666667	0.333333		-1.82869	1.54682	-2.45483	-1.42645	0.296912	1.58245	1.07988	-4.96253	3.45243	-8.91583	7.52073	-1.14642	-28.5799	4.87888	-9.21274	5.93828	-2.2263	-23.6174
caffeine	choline chloride	FRU		25	0.666667	0.333333		-2.0259	1.54682	-2.49367	-4.21464	-1.29393	1.36054	0.341261	-4.75713	3.50544	-7.77882	7.61217	-0.36745	-28.6588	7.72008	-6.48489	6.25163	-0.708711	-23.9017
caffeine	choline chloride	SUC		25	0.666667	0.333333		-2.12401	1.54682	-1.77889	-3.6091	-2.68709	0.527576	0.0604283	-5.87193	2.52988	-8.58226	6.57917	-0.41617	-28.477	6.13898	-5.89517	6.05159	-0.476598	-22.6051
caffeine	choline chloride	MAL		25	0.666667	0.333333		-2.15245	1.54682	-2.0256	-1.71473	3.70647	-0.0104658	2.144	0.480822	2.8666	-10.2697	6.6133	-1.12219	-28.8224	4.58133	-13.9762	6.62377	-3.26619	-29.3033
caffeine	choline chloride	GLY	water	25	0.01	0.02	0.97	-2.6111	1.54682	-2.38569	-0.413609	-6.26713	3.9849	-1.68133	-21.4594	3.35807	-12.0621	4.61142	-3.80034	-26.2658	3.77168	-5.79498	0.626523	-2.11901	-4.80633
caffeine	choline chloride	GLY	water	25	0.0233333	0.0466667	0.93	-2.5465	1.54682	-2.55276	-0.208506	-5.62554	4.41734	-1.28124	-21.1642	3.58608	-11.5703	5.1851	-3.6292	-26.5183	3.79459	-5.94476	0.767755	-2.34796	-5.35402
caffeine	choline chloride	GLY	water	25	0.0333333	0.0666667	0.9	-2.47585	1.54682	-2.59588	-0.168807	-5.23745	4.6395	-0.861495	-20.9235	3.64493	-11.2712	5.52037	-3.50052	-26.6865	3.81374	-6.03373	0.880872	-2.63903	-5.76294
caffeine	choline chloride	GLY	water	25	0.0433333	0.0866667	0.87	-2.40599	1.54682	-2.59084	-0.197532	-4.92655	4.77502	-0.413963	-20.6621	3.63806	-11.0348	5.7736	-3.37456	-26.8347	3.83559	-6.10828	0.998585	-2.9606	-6.17263
caffeine	choline chloride	GLY	water	25	0.0566667	0.113333	0.83	-2.31329	1.54682	-2.53869	-0.299267	-4.61812	4.83985	0.0810616	-20.2871	3.56688	-10.8094	5.99895	-3.21273	-27.0058	3.86615	-6.19126	1.1591	-3.29379	-6.71866
caffeine	choline chloride	GLY	water	25	0.0666667	0.133333	0.8	-2.21476	1.54682	-2.48165	-0.400293	-4.45266	4.81936	0.494008	-19.9914	3.48903	-10.6969	6.09915	-3.09659	-27.1175	3.88932	-6.24425	1.27979	-3.5906	-7.12612
caffeine	choline chloride	GLY	water	25	0.106667	0.213333	0.68	-2.01893	1.54682	-2.2415	-0.821895	-4.09514	4.4269	1.12789	-18.7104	3.16127	-10.5129	6.1781	-2.67965	-27.4632	3.98317	-6.41774	1.7512	-3.80754	-8.75276
caffeine	choline chloride	GLY	water	25	0.166667	0.333333	0.5	-1.75928	1.54682	-2.03136	-1.24748	-3.69689	3.73308	1.55691	-16.6148	2.87445	-10.3491	6.13281	-2.18586	-27.7932	4.12193	-6.65226	2.39973	-3.74277	-11.1784
caffeine	choline chloride	GLY	water	25	0.226667	0.453333	0.32	-1.54381	1.54682	-1.94117	-1.51845	-3.23003	3.16192	1.59427	-14.394	2.75137	-10.1125	6.1711	-1.81067	-28.0046	4.26982	-6.88245	3.00918	-3.40494	-13.6106
caffeine	choline chloride	GLY	water	25	0.266667	0.533333	0.2	-1.45601	1.54682	-1.90392	-1.67358	-2.93004	2.8063	1.48544	-12.8791	2.70053	-9.95422	6.21259	-1.60758	-28.1092	4.37411	-7.02418	3.40629	-3.09302	-15.2301
caffeine	choline chloride	GLY	water	30	0.01	0.02	0.97	-2.54368	1.52386	-2.3819	-0.30674	-6.09233	4.08427	-0.586167	-21.4489	3.62475	-11.8106	4.72534	-3.74149	-26.2549	3.93149	-5.7183	0.64107	-3.15532	-4.80605
caffeine	choline chloride	GLY	water	30	0.0233333	0.0466667	0.93	-2.4747	1.52386	-2.53225	-0.123517	-5.45755	4.51681	-0.270206	-21.1561	3.83339	-11.3192	5.30137	-3.57245	-26.5096	3.95691	-5.86168	0.78456	-3.30224	-5.35347
caffeine	choline chloride	GLY	water	30	0.0333333	0.0666667	0.9	-2.41223	1.52386	-2.56554	-0.098302	-5.0799	4.73254	0.0405546	-20.916	3.87959	-11.0267	5.63181	-3.44572	-26.6785	3.97789	-5.94679	0.899274	-3.48627	-5.76248
caffeine	choline chloride	GLY	water	30	0.0433333	0.0866667	0.87	-2.32926	1.52386	-2.55294	-0.138886	-4.78363	4.85789	0.361839	-20.6556	3.86211	-10.801	5.8762	-3.32175	-26.8274	4.001	-6.01738	1.01831	-3.68359	-6.17178
caffeine	choline chloride	GLY	water	30	0.0566667	0.113333	0.83	-2.24676	1.52386	-2.49372	-0.253185	-4.49698	4.90651	0.713848	-20.2818	3.77992	-10.5929	6.08674	-3.16247	-26.9993	4.03311	-6.09591	1.18023	-3.87632	-6.71749
caffeine	choline chloride	GLY	water	30	0.0666667	0.133333	0.8	-2.15707	1.52386	-2.43319	-0.361393	-4.34804	4.87429	0.98824	-19.9881	3.69593	-10.4935	6.17576	-3.04812	-27.1117	4.05732	-6.14542	1.30147	-4.03636	-7.12356
caffeine	choline chloride	GLY	water	30	0.106667	0.213333	0.68	-1.94793	1.52386	-2.18818	-0.798226	-4.03579	4.45172	1.44346	-18.7123	3.35593	-10.3453	6.22549	-2.63732	-27.4598	4.15416	-6.30946	1.77377	-4.08078	-8.7476
caffeine	choline chloride	GLY	water	30	0.166667	0.333333	0.5	-1.69032	1.52386	-1.97874	-1.23193	-3.66788	3.74777	1.68669	-16.6252	3.06527	-10.1987	6.17006	-2.1508	-27.7916	4.2972	-6.53078	2.42229	-3.83749	-11.1664
caffeine	choline chloride	GLY	water	30	0.226667	0.453333	0.32	-1.48443	1.52386	-1.88955	-1.50816	-3.21955	3.17394	1.60393	-14.413	2.94151	-9.96885	6.2062	-1.78123	-28.0035	4.44967	-6.7493	3.03226	-3.38516	-13.5905
caffeine	choline chloride	GLY	water	30	0.266667	0.533333	0.2	-1.39113	1.52386	-1.85291	-1.66761	-2.92868	2.81561	1.45363	-12.8994	2.89065	-9.81374	6.24682	-1.58101	-28.1084	4.55826	-6.88506	3.43121	-3.03464	-15.209
caffeine	choline chloride	GLY		30	0.333333	0.666667		-1.46121	1.52386	-1.80229	-1.93013	-2.5019	2.21803	1.32833	-10.3409	2.82041	-9.58711	6.30956	-1.30753	-28.2433	4.75054	-7.08521	4.09153	-2.63586	-17.9024
caffeine	choline chloride	GLY	water	35	0.01	0.02	0.97	-2.45562	1.50011	-2.37488	-0.204093	-5.91586	4.18653	-0.587007	-21.4394	3.88553	-11.5566	4.84248	-3.6828	-26.2448	4.08962	-5.64075	0.655946	-3.09579	-4.80541
caffeine	choline chloride	GLY	water	35	0.0233333	0.0466667	0.93	-2.39864	1.50011	-2.50935	-0.0422307	-5.28978	4.61696	-0.27586	-21.1486	4.07521	-11.0674	5.41866	-3.51581	-26.5012	4.11744	-5.77763	0.801703	-3.23995	-5.35255
caffeine	choline chloride	GLY	water	35	0.0333333	0.0666667	0.9	-2.34408	1.50011	-2.53341	-0.0310336	-4.92389	4.82481	0.0297098	-20.9092	4.10915	-10.7828	5.7428	-3.39093	-26.6708	4.14018	-5.85886	0.917991	-3.42064	-5.76162
caffeine	choline chloride	GLY	water	35	0.0433333	0.0866667	0.87	-2.26679	1.50011	-2.51377	-0.0830019	-4.64322	4.93896	0.34521	-20.6498	4.08145	-10.5687	5.97727	-3.26885	-26.8204	4.16445	-5.92548	1.03831	-3.61406	-6.17055
caffeine	choline chloride	GLY	water	35	0.0566667	0.113333	0.83	-2.18181	1.50011	-2.44803	-0.209421	-4.37939	4.9709	0.690384	-20.2783	3.98871	-10.3785	6.17225	-3.11199	-26.9932	4.19813	-5.99913	1.20135	-3.80237	-6.71489
caffeine	choline chloride	GLY	water	35	0.0666667	0.133333	0.8	-2.09793	1.50011	-2.38433	-0.324653	-4.2456	4.92638	0.959545	-19.9842	3.89885	-10.2922	6.24995	-2.99934	-27.1064	4.2235	-6.0466	1.32357	-3.95889	-7.12215
caffeine	choline chloride	GLY	water	35	0.106667	0.213333	0.68	-1.88277	1.50011	-2.13501	-0.77533	-3.97939	4.47518	1.40494	-18.7166	3.54717	-10.1788	6.27122	-2.59441	-27.4572	4.3225	-6.19942	1.79604	-3.99935	-8.7406
caffeine	choline chloride	GLY	water	35	0.166667	0.333333	0.5	-1.61738	1.50011	-1.92645	-1.21683	-3.63986	3.76145	1.64115	-16.6366	3.25296	-10.0486	6.20618	-2.11508	-27.7907	4.46979	-6.40877	2.44473	-3.75623	-11.1541
caffeine	choline chloride	GLY	water	35	0.226667	0.453333	0.32	-1.42387	1.50011	-1.83837	-1.49875	-3.20905	3.18444	1.55857	-14.4307	3.12871	-9.82563	6.24022	-1.7512	-28.0031	4.62746	-6.61658	3.05578	-3.30977	-13.5724
caffeine	choline chloride	GLY	water	35	0.266667	0.533333	0.2	-1.31902	1.50011	-1.80238	-1.66118	-2.92878	2.82461	1.411	-12.9231	3.07795	-9.67368	6.27998	-1.55393	-28.108	4.73913	-6.7449	3.45537	-2.96493	-15.1849
caffeine	choline chloride	GLY		35	0.333333	0.666667		-1.40198	1.50011	-1.75297	-1.92829	-2.51597	2.22433	1.28963	-10.3728	3.00824	-9.4508	6.34166	-1.28405	-28.2432	4.93653	-6.93483	4.11733	-2.57368	-17.8704
caffeine	choline chloride	GLY	water	40	0.01	0.02	0.97	-2.38155	1.47557	-2.36472	-0.106175	-5.73735	4.29145	-0.598971	-21.4304	4.14031	-11.3003	4.96267	-3.62431	-26.2352	4.24649	-5.56295	0.671223	-3.02534	-4.80485
caffeine	choline chloride	GLY	water	40	0.0233333	0.0466667	0.93	-2.3227	1.47557	-2.48411	0.0344627	-5.12136	4.7174	-0.291455	-21.1411	4.31145	-10.8152	5.53671	-3.45933	-26.4932	4.27699	-5.69385	0.81931	-3.16788	-5.35213
caffeine	choline chloride	GLY	water	40	0.0333333	0.0666667	0.9	-2.26775	1.47557	-2.49952	0.0325313	-4.76913	4.91602	0.010052	-20.9027	4.33354	-10.5397	5.85311	-3.33622	-26.6635	4.30101	-5.77059	0.937087	-3.34627	-5.76082
caffeine	choline chloride	GLY	water	40	0.0433333	0.0866667	0.87	-2.19079	1.47557	-2.47334	-0.0307607	-4.50441	5.01791	0.321426	-20.6439	4.29601	-10.3382	6.07663	-3.21592	-26.8137	4.32677	-5.83379	1.05872	-3.53735	-6.16985
caffeine	choline chloride	GLY	water	40	0.0566667	0.113333	0.83	-2.117	1.47557	-2.4016	-0.167727	-4.26408	5.033	0.661557	-20.2759	4.19318	-10.1665	6.25538	-3.06135	-26.9876	4.36091	-5.90242	1.22238	-3.72291	-6.71172
caffeine	choline chloride	GLY	water	40	0.0666667	0.133333	0.8	-2.0198	1.47557	-2.335	-0.289984	-4.14677	4.97606	0.926186	-19.9822	4.0977	-10.0933	6.32166	-2.9503	-27.1016	4.38768	-5.94653	1.3456	-3.87649	-7.11934
caffeine	choline chloride	GLY	water	40	0.106667	0.213333	0.68	-1.81371	1.47557	-2.08188	-0.754028	-3.9245	4.49687	1.36372	-18.7214	3.73485	-10.0137	6.31521	-2.55097	-27.4552	4.48888	-6.08925	1.81834	-3.91469	-8.7338
caffeine	choline chloride	GLY	water	40	0.166667	0.333333	0.5	-1.55609	1.47557	-1.87438	-1.20106	-3.61436	3.775	1.59381	-16.6528	3.43741	-9.89928	6.24108	-2.07872	-27.7906	4.63847	-6.28492	2.46608	-3.67253	-11.1379
caffeine	choline chloride	GLY	water	40	0.226667	0.453333	0.32	-1.35156	1.47557	-1.78755	-1.48817	-3.20054	3.19498	1.51244	-14.453	3.31293	-9.68295	6.27309	-1.72061	-28.0033	4.8011	-6.48241	3.07811	-3.23305	-13.5502
caffeine	choline chloride	GLY	water	40	0.266667	0.533333	0.2	-1.25224	1.47557	-1.75227	-1.65364	-2.9298	2.83345	1.36859	-12.95	3.26236	-9.5342	6.31199	-1.52638	-28.1082	4.916	-6.6044	3.47854	-2.89497	-15.1582
caffeine	choline chloride	GLY		40	0.333333	0.666667		-1.32956	1.47557	-1.7041	-1.92504	-2.53092	2.23083	1.25153	-10.4087	3.19331	-9.31516	6.37263	-1.26028	-28.2435	5.11835	-6.78424	4.1418	-2.51181	-17.8348
caffeine	choline chloride	SOR	water	25	0.015	0.015	0.97	-2.62976	1.54682	-2.41691	-0.468863	-6.19112	4.08541	-2.47045	-21.438	3.40068	-12.0407	4.75996	-3.73394	-26.4379	3.86954	-5.84963	0.674548	-1.26349	-4.99992
caffeine	choline chloride	SOR	water	25	0.035	0.035	0.93	-2.57803	1.54682	-2.53123	-0.470947	-5.51116	4.5234	-1.94934	-21.04	3.5567	-11.5598	5.41234	-3.47639	-26.8521	4.02765	-6.04862	0.888939	-1.52705	-5.81209
caffeine	choline chloride	SOR	water	25	0.05	0.05	0.9	-2.52386	1.54682	-2.51191	-0.617111	-5.13394	4.67866	-1.43923	-20.6832	3.53034	-11.2966	5.73668	-3.28954	-27.0992	4.14745	-6.16262	1.05802	-1.85031	-6.41596
caffeine	choline chloride	SOR	water	25	0.065	0.065	0.87	-2.44281	1.54682	-2.44993	-0.824281	-4.84498	4.71635	-0.914997	-20.2785	3.44574	-11.1072	5.94793	-3.11143	-27.3034	4.27002	-6.26223	1.23158	-2.19643	-7.0249
caffeine	choline chloride	SOR	water	25	0.085	0.085	0.83	-2.36894	1.54682	-2.3439	-1.12869	-4.56684	4.6418	-0.352434	-19.6985	3.30102	-10.9418	6.10283	-2.88881	-27.526	4.42971	-6.37492	1.46103	-2.53638	-7.82743
caffeine	choline chloride	SOR	water	25	0.1	0.1	0.8	-2.30727	1.54682	-2.26464	-1.357	-4.40476	4.526	0.0921868	-19.2321	3.19284	-10.86	6.15752	-2.73303	-27.6646	4.54984	-6.4552	1.63152	-2.82522	-8.43245
caffeine	choline chloride	SOR	water	25	0.16	0.16	0.68	-2.09502	1.54682	-2.03866	-2.12957	-3.88029	3.92179	0.768948	-17.2353	2.88442	-10.636	6.19938	-2.19795	-28.062	5.01399	-6.75576	2.27759	-2.9669	-10.8268
caffeine	choline chloride	SOR	water	25	0.25	0.25	0.5	-1.82487	1.54682	-1.91776	-2.99318	-3.02609	3.0746	1.1524	-13.9737	2.71941	-10.2559	6.26497	-1.5963	-28.4088	5.71259	-7.22983	3.19037	-2.7487	-14.4351
caffeine	choline chloride	SOR	water	25	0.34	0.34	0.32	-1.65341	1.54682	-1.88763	-3.74936	-2.16589	2.28227	1.09856	-10.5621	2.6783	-9.87002	6.37021	-1.14819	-28.6235	6.42766	-7.70413	4.08794	-2.24675	-18.0614
caffeine	choline chloride	SOR	water	25	0.4	0.4	0.2	-1.59202	1.54682	-1.87964	-4.24711	-1.63266	1.74687	0.931373	-8.24379	2.66739	-9.64248	6.4357	-0.90701	-28.7284	6.9145	-8.00982	4.68883	-1.83838	-20.4846
caffeine	choline chloride	SOR	water	30	0.015	0.015	0.97	-2.55258	1.52386	-2.40951	-0.368425	-6.01874	4.18452	-1.73962	-21.4274	3.66307	-11.7877	4.87395	-3.67536	-26.4265	4.0315	-5.76899	0.689434	-1.93574	-4.99907
caffeine	choline chloride	SOR	water	30	0.035	0.035	0.93	-2.51152	1.52386	-2.50519	-0.399311	-5.35263	4.61713	-1.27915	-21.0308	3.79585	-11.3107	5.52369	-3.42083	-26.8416	4.19516	-5.95811	0.906558	-2.14168	-5.81075
caffeine	choline chloride	SOR	water	30	0.05	0.05	0.9	-2.44668	1.52386	-2.47622	-0.563215	-4.99235	4.76077	-0.846584	-20.6744	3.75565	-11.0588	5.83819	-3.23654	-27.089	4.31886	-6.0665	1.07742	-2.38996	-6.41457
caffeine	choline chloride	SOR	water	30	0.065	0.065	0.87	-2.37725	1.52386	-2.40757	-0.782777	-4.72535	4.78537	-0.412385	-20.2753	3.66037	-10.8841	6.03666	-3.0609	-27.2937	4.44315	-6.15873	1.25129	-2.64851	-7.0184
caffeine	choline chloride	SOR	water	30	0.085	0.085	0.83	-2.30317	1.52386	-2.2961	-1.10299	-4.46989	4.6917	0.0501029	-19.6918	3.50569	-10.7379	6.17486	-2.84131	-27.5171	4.60868	-6.26803	1.48316	-2.89141	-7.82525
caffeine	choline chloride	SOR	water	30	0.1	0.1	0.8	-2.23673	1.52386	-2.2146	-1.33719	-4.32624	4.5661	0.397913	-19.2316	3.39259	-10.6683	6.21929	-2.68763	-27.6563	4.72978	-6.34206	1.65319	-3.08554	-8.4247
caffeine	choline chloride	SOR	water	30	0.16	0.16	0.68	-2.03429	1.52386	-1.98694	-2.12942	-3.83878	3.93972	0.952495	-17.2371	3.07665	-10.4715	6.24098	-2.16005	-28.0555	5.20607	-6.63271	2.30126	-3.11254	-10.8184
caffeine	choline chloride	SOR	water	30	0.25	0.25	0.5	-1.76322	1.52386	-1.86761	-3.00847	-3.01414	3.08672	1.21548	-13.9909	2.91105	-10.1056	6.30115	-1.56799	-28.4031	5.91952	-7.09147	3.21443	-2.78347	-14.4122
caffeine	choline chloride	SOR	water	30	0.34	0.34	0.32	-1.59286	1.52386	-1.83843	-3.78351	-2.17049	2.28949	1.09148	-10.5833	2.87057	-9.72804	6.40524	-1.12745	-28.6181	6.65408	-7.55755	4.11575	-2.21893	-18.0348
caffeine	choline chloride	SOR	water	30	0.4	0.4	0.2	-1.52299	1.52386	-1.83087	-4.29327	-1.64709	1.75143	0.903694	-8.26936	2.86008	-9.50482	6.47033	-0.89033	-28.7233	7.15335	-7.85773	4.7189	-1.79402	-20.454
caffeine	choline chloride	SOR		30	0.5	0.5		-1.59766	1.52386	-1.82136	-5.15593	-0.853597	0.826218	0.757329	-4.36345	2.84688	-9.1908	6.56012	-0.56756	-28.8576	8.00281	-8.3372	5.7339	-1.32489	-24.4941
caffeine	choline chloride	SOR	water	35	0.015	0.015	0.97	-2.46875	1.50011	-2.39909	-0.272427	-5.8444	4.28591	-1.72791	-21.4174	3.91967	-11.5327	4.99063	-3.61695	-26.4157	4.1921	-5.68825	0.70472	-1.88904	-4.9983
caffeine	choline chloride	SOR	water	35	0.035	0.035	0.93	-2.42238	1.50011	-2.47718	-0.331318	-5.19415	4.71061	-1.2754	-21.0219	4.02983	-11.0619	5.63519	-3.36532	-26.8314	4.36115	-5.86772	0.92458	-2.08992	-5.80949
caffeine	choline chloride	SOR	water	35	0.05	0.05	0.9	-2.36439	1.50011	-2.43923	-0.511981	-4.85245	4.84134	-0.851548	-20.6664	3.97629	-10.8225	5.93849	-3.18344	-27.0792	4.48827	-5.97009	1.09715	-2.33189	-6.41285
caffeine	choline chloride	SOR	water	35	0.065	0.065	0.87	-2.31904	1.50011	-2.36442	-0.744952	-4.6057	4.85109	-0.426542	-20.2683	3.87077	-10.663	6.12343	-3.01014	-27.2846	4.61572	-6.05729	1.27234	-2.5836	-7.01627
caffeine	choline chloride	SOR	water	35	0.085	0.085	0.83	-2.23056	1.50011	-2.24802	-1.07715	-4.37707	4.74029	0.0253882	-19.6908	3.70658	-10.5362	6.24467	-2.79343	-27.5089	4.78373	-6.15916	1.50438	-2.81882	-7.81808
caffeine	choline chloride	SOR	water	35	0.1	0.1	0.8	-2.16891	1.50011	-2.16454	-1.31885	-4.24884	4.6039	0.364558	-19.2316	3.58882	-10.4786	6.27895	-2.64176	-27.6488	4.90767	-6.22975	1.67505	-3.00632	-8.41718
caffeine	choline chloride	SOR	water	35	0.16	0.16	0.68	-1.96587	1.50011	-1.93566	-2.12621	-3.80146	3.95854	0.907212	-17.2496	3.26596	-10.3079	6.28124	-2.12154	-28.0497	5.39217	-6.50642	2.3227	-3.02875	-10.8001
caffeine	choline chloride	SOR	water	35	0.25	0.25	0.5	-1.70238	1.50011	-1.81808	-3.02362	-3.00108	3.09792	1.16692	-14.0085	3.10009	-9.95583	6.33634	-1.53919	-28.398	6.12371	-6.95475	3.23842	-2.70611	-14.3895
caffeine	choline chloride	SOR	water	35	0.34	0.34	0.32	-1.51812	1.50011	-1.78989	-3.81518	-2.17615	2.29724	1.04992	-10.6103	3.06033	-9.5866	6.43933	-1.1064	-28.6133	6.87551	-7.41045	4.14209	-2.15632	-18.003
caffeine	choline chloride	SOR	water	35	0.4	0.4	0.2	-1.45215	1.50011	-1.78276	-4.33684	-1.66253	1.7566	0.870129	-8.3006	3.05027	-9.36776	6.50401	-0.87346	-28.7187	7.38711	-7.70523	4.74741	-1.74359	-20.4181
caffeine	choline chloride	SOR		35	0.5	0.5		-1.52546	1.50011	-1.77387	-5.219	-0.883248	0.827634	0.731624	-4.40326	3.03773	-9.05952	6.59335	-0.55627	-28.8532	8.25673	-8.17627	5.76572	-1.28789	-24.45
caffeine	choline chloride	SOR	water	40	0.015	0.015	0.97	-2.38675	1.47557	-2.38571	-0.180972	-5.6683	4.38942	-1.72217	-21.4078	4.1704	-11.2758	5.10983	-3.55876	-26.4055	4.35137	-5.60748	0.720411	-1.83659	-4.99762
caffeine	choline chloride	SOR	water	40	0.035	0.035	0.93	-2.32703	1.47557	-2.44722	-0.267069	-5.03602	4.80356	-1.27681	-21.0135	4.25857	-10.8135	5.74658	-3.30993	-26.8218	4.52564	-5.77751	0.943021	-2.03312	-5.80834
caffeine	choline chloride	SOR	water	40	0.05	0.05	0.9	-2.29183	1.47557	-2.40091	-0.463867	-4.7139	4.92012	-0.860646	-20.6588	4.19219	-10.5879	6.03736	-3.13034	-27.0701	4.65606	-5.87404	1.11724	-2.26969	-6.41126
caffeine	choline chloride	SOR	water	40	0.065	0.065	0.87	-2.23864	1.47557	-2.32046	-0.709727	-4.48782	4.91439	-0.443667	-20.2618	4.07686	-10.4442	6.20811	-2.95924	-27.2761	4.78659	-5.95636	1.29372	-2.51557	-7.0143
caffeine	choline chloride	SOR	water	40	0.085	0.085	0.83	-2.16565	1.47557	-2.19958	-1.05501	-4.28385	4.78521	-0.000189424	-19.6856	3.90358	-10.3369	6.31217	-2.74525	-27.5015	4.95859	-6.05307	1.52696	-2.74506	-7.81584
caffeine	choline chloride	SOR	water	40	0.1	0.1	0.8	-2.10253	1.47557	-2.11435	-1.30217	-4.17271	4.63931	0.331352	-19.2323	3.7814	-10.291	6.33642	-2.59549	-27.6421	5.08357	-6.11832	1.69711	-2.92684	-8.40989
caffeine	choline chloride	SOR	water	40	0.16	0.16	0.68	-1.89213	1.47557	-1.8847	-2.12493	-3.76252	3.97488	0.863589	-17.2583	3.4522	-10.1454	6.32009	-2.08248	-28.0449	5.57713	-6.38289	2.34521	-2.94607	-10.7866
caffeine	choline chloride	SOR	water	40	0.25	0.25	0.5	-1.63266	1.47557	-1.76907	-3.03836	-2.98762	3.10825	1.12016	-14.0269	3.28644	-9.80674	6.37047	-1.50997	-28.3936	6.3248	-6.81912	3.26222	-2.63013	-14.3666
caffeine	choline chloride	SOR	water	40	0.34	0.34	0.32	-1.44378	1.47557	-1.74192	-3.84645	-2.18072	2.30423	1.01029	-10.6375	3.24752	-9.44581	6.47241	-1.0851	-28.609	7.09397	-7.26509	4.16818	-2.09539	-17.9715
caffeine	choline chloride	SOR	water	40	0.4	0.4	0.2	-1.38337	1.47557	-1.73523	-4.37982	-1.6769	1.76114	0.838317	-8.33209	3.23793	-9.23138	6.53671	-0.85643	-28.7145	7.61775	-7.55448	4.77557	-1.69475	-20.3824
caffeine	choline chloride	SOR		40	0.5	0.5		-1.45351	1.47557	-1.72694	-5.27952	-0.913533	0.82975	0.706992	-4.44821	3.22606	-8.92898	6.62561	-0.54496	-28.8492	8.50558	-8.01545	5.79586	-1.25195	-24.401
caffeine	choline chloride	XYL	water	25	0.015	0.015	0.97	-2.65695	1.54682	-2.40179	-0.472589	-6.22014	4.07069	-1.96829	-21.4441	3.38004	-12.0321	4.7333	-3.75654	-26.3873	3.85263	-5.812	0.662605	-1.78825	-4.94313
caffeine	choline chloride	XYL	water	25	0.035	0.035	0.93	-2.5985	1.54682	-2.52622	-0.436028	-5.55794	4.52225	-1.53646	-21.0768	3.54986	-11.535	5.38168	-3.52904	-26.7555	3.98589	-5.97702	0.859426	-1.99258	-5.67873
caffeine	choline chloride	XYL	water	25	0.05	0.05	0.9	-2.5306	1.54682	-2.51986	-0.546039	-5.18303	4.70156	-1.11563	-20.755	3.54118	-11.2581	5.71712	-3.36192	-26.9815	4.08722	-6.0751	1.01556	-2.24629	-6.22645
caffeine	choline chloride	XYL	water	25	0.065	0.065	0.87	-2.46648	1.54682	-2.46893	-0.719077	-4.89364	4.76686	-0.679849	-20.3931	3.47167	-11.056	5.9435	-3.20063	-27.1716	4.19075	-6.16239	1.17664	-2.52078	-6.77851
caffeine	choline chloride	XYL	water	25	0.085	0.085	0.83	-2.38711	1.54682	-2.37279	-0.984852	-4.61476	4.72686	-0.202536	-19.8764	3.34045	-10.8775	6.11767	-2.99595	-27.3822	4.3253	-6.26275	1.39081	-2.79341	-7.50584
caffeine	choline chloride	XYL	water	25	0.1	0.1	0.8	-2.3147	1.54682	-2.29788	-1.18819	-4.45494	4.6326	0.176511	-19.4613	3.23821	-10.79	6.18323	-2.85059	-27.5152	4.4264	-6.33507	1.55063	-3.0271	-8.05397
caffeine	choline chloride	XYL	water	25	0.16	0.16	0.68	-2.11344	1.54682	-2.07934	-1.88018	-3.95142	4.07883	0.809739	-17.6719	2.93994	-10.568	6.2392	-2.33821	-27.9049	4.82012	-6.61656	2.16037	-3.14795	-10.2331
caffeine	choline chloride	XYL	water	25	0.25	0.25	0.5	-1.8462	1.54682	-1.97082	-2.62203	-3.13192	3.29161	1.2249	-14.7448	2.79183	-10.1928	6.30946	-1.74273	-28.2541	5.41386	-7.06093	3.01785	-2.96763	-13.5093
caffeine	choline chloride	XYL	water	25	0.34	0.34	0.32	-1.67233	1.54682	-1.95161	-3.2663	-2.3068	2.56441	1.23826	-11.6646	2.76561	-9.80036	6.42619	-1.29219	-28.4744	6.03191	-7.49356	3.86178	-2.53045	-16.8098
caffeine	choline chloride	XYL	water	25	0.4	0.4	0.2	-1.60436	1.54682	-1.94724	-3.69794	-1.80927	2.07257	1.11321	-9.56767	2.75965	-9.56932	6.49981	-1.0503	-28.5828	6.45759	-7.76005	4.42724	-2.16351	-19.0151
caffeine	choline chloride	XYL	water	30	0.015	0.015	0.97	-2.56835	1.52386	-2.39637	-0.368862	-6.04581	4.16953	-1.45919	-21.4339	3.64483	-11.78	4.84701	-3.69771	-26.3763	4.01369	-5.73421	0.677485	-2.23852	-4.9424
caffeine	choline chloride	XYL	water	30	0.035	0.035	0.93	-2.51232	1.52386	-2.50373	-0.358153	-5.393	4.61694	-1.06814	-21.0681	3.79382	-11.2858	5.49404	-3.47246	-26.7462	4.15197	-5.89284	0.877105	-2.40432	-5.67814
caffeine	choline chloride	XYL	water	30	0.05	0.05	0.9	-2.46183	1.52386	-2.4883	-0.483861	-5.03254	4.78601	-0.699742	-20.7474	3.77241	-11.0188	5.82103	-3.30732	-26.9729	4.25627	-5.98626	1.03502	-2.60758	-6.22544
caffeine	choline chloride	XYL	water	30	0.065	0.065	0.87	-2.39794	1.52386	-2.43096	-0.669785	-4.76053	4.83817	-0.324509	-20.3866	3.69283	-10.8299	6.03572	-3.14801	-27.1637	4.36261	-6.06941	1.19755	-2.8235	-6.7771
caffeine	choline chloride	XYL	water	30	0.085	0.085	0.83	-2.30595	1.52386	-2.3294	-0.948861	-4.50456	4.78065	0.084211	-19.8711	3.5519	-10.6698	6.19379	-2.94586	-27.3752	4.50076	-6.16524	1.41314	-3.03007	-7.50408
caffeine	choline chloride	XYL	water	30	0.1	0.1	0.8	-2.24798	1.52386	-2.25211	-1.15826	-4.36191	4.67634	0.396517	-19.4615	3.44464	-10.5944	6.24898	-2.80233	-27.5089	4.6029	-6.2325	1.57264	-3.19885	-8.04748
caffeine	choline chloride	XYL	water	30	0.16	0.16	0.68	-2.04635	1.52386	-2.03081	-1.86857	-3.8975	4.10008	0.942178	-17.6785	3.13753	-10.4008	6.28329	-2.29714	-27.9004	5.0061	-6.50326	2.18321	-3.23932	-10.2218
caffeine	choline chloride	XYL	water	30	0.25	0.25	0.5	-1.78038	1.52386	-1.92205	-2.62872	-3.10701	3.30446	1.26815	-14.7572	2.9866	-10.0413	6.34713	-1.71195	-28.25	5.61532	-6.93426	3.04267	-2.9801	-13.4928
caffeine	choline chloride	XYL	water	30	0.34	0.34	0.32	-1.60849	1.52386	-1.90243	-3.2912	-2.30163	2.57247	1.22757	-11.6805	2.95938	-9.65793	6.4623	-1.2699	-28.4701	6.25058	-7.3563	3.88983	-2.49747	-16.7896
caffeine	choline chloride	XYL	water	30	0.4	0.4	0.2	-1.53989	1.52386	-1.89795	-3.73394	-1.81556	2.07804	1.0857	-9.58755	2.95316	-9.4314	6.53534	-1.03244	-28.5784	6.6871	-7.61584	4.4573	-2.11814	-18.9909
caffeine	choline chloride	XYL		30	0.5	0.5		-1.61568	1.52386	-1.88806	-4.49425	-1.11264	1.22577	0.965565	-6.06061	2.93944	-9.11757	6.63669	-0.71348	-28.7166	7.43369	-8.00493	5.41092	-1.67904	-22.6559
caffeine	choline chloride	XYL	water	35	0.015	0.015	0.97	-2.4822	1.50011	-2.38782	-0.269686	-5.86958	4.27079	-1.44701	-21.4242	3.90377	-11.5257	4.96353	-3.63905	-26.366	4.17346	-5.65612	0.692744	-2.19204	-4.94175
caffeine	choline chloride	XYL	water	35	0.035	0.035	0.93	-2.43542	1.50011	-2.47901	-0.283827	-5.22889	4.71165	-1.06074	-21.0601	4.03241	-11.0366	5.60674	-3.41602	-26.7373	4.31624	-5.80776	0.895092	-2.35528	-5.67713
caffeine	choline chloride	XYL	water	35	0.05	0.05	0.9	-2.38077	1.50011	-2.4551	-0.425139	-4.88356	4.86908	-0.697341	-20.7401	3.99868	-10.7807	5.92388	-3.25279	-26.9646	4.42382	-5.8971	1.0548	-2.55545	-6.22449
caffeine	choline chloride	XYL	water	35	0.065	0.065	0.87	-2.32872	1.50011	-2.39181	-0.621934	-4.63161	4.90835	-0.328425	-20.3846	3.90941	-10.6058	6.12605	-3.09536	-27.1561	4.53134	-5.97419	1.2177	-2.76694	-6.77146
caffeine	choline chloride	XYL	water	35	0.085	0.085	0.83	-2.24317	1.50011	-2.2853	-0.915361	-4.39681	4.83199	0.0741863	-19.8663	3.75916	-10.4643	6.26762	-2.89564	-27.3687	4.67452	-6.06752	1.43563	-2.96983	-7.50243
caffeine	choline chloride	XYL	water	35	0.1	0.1	0.8	-2.17963	1.50011	-2.20587	-1.13196	-4.26918	4.71669	0.381246	-19.4577	3.64711	-10.4009	6.31249	-2.75388	-27.5032	4.77907	-6.13175	1.5958	-3.13513	-8.04549
caffeine	choline chloride	XYL	water	35	0.16	0.16	0.68	-1.97583	1.50011	-1.98229	-1.85742	-3.84568	4.12003	0.915695	-17.6865	3.33173	-10.2347	6.32588	-2.25574	-27.8964	5.18915	-6.38906	2.20585	-3.17143	-10.2098
caffeine	choline chloride	XYL	water	35	0.25	0.25	0.5	-1.71511	1.50011	-1.87358	-2.63593	-3.08231	3.31633	1.23327	-14.7698	3.17839	-9.89034	6.38368	-1.68085	-28.2463	5.81432	-6.80803	3.06735	-2.91412	-13.4765
caffeine	choline chloride	XYL	water	35	0.34	0.34	0.32	-1.54176	1.50011	-1.85374	-3.3127	-2.30013	2.58197	1.19162	-11.7062	3.1504	-9.51603	6.49736	-1.24732	-28.4662	6.4631	-7.2159	3.91539	-2.43894	-16.76
caffeine	choline chloride	XYL	water	35	0.4	0.4	0.2	-1.47211	1.50011	-1.84921	-3.76631	-1.82523	2.08507	1.05291	-9.6172	3.144	-9.29403	6.56984	-1.01436	-28.5744	6.91031	-7.4688	4.48477	-2.06727	-18.9572
caffeine	choline chloride	XYL		35	0.5	0.5		-1.54698	1.50011	-1.83962	-4.54632	-1.13497	1.22711	0.937443	-6.08951	3.13047	-8.98561	6.67059	-0.70094	-28.7125	7.67679	-7.85064	5.44348	-1.63838	-22.623
caffeine	choline chloride	XYL	water	40	0.015	0.015	0.97	-2.38955	1.47557	-2.37621	-0.175162	-5.69162	4.37431	-1.44036	-21.415	4.15678	-11.2694	5.08269	-3.58063	-26.3562	4.33194	-5.57782	0.708379	-2.14027	-4.94117
caffeine	choline chloride	XYL	water	40	0.035	0.035	0.93	-2.34447	1.47557	-2.4521	-0.213516	-5.06529	4.80608	-1.05839	-21.0524	4.26557	-10.7877	5.71953	-3.35978	-26.7286	4.47909	-5.72245	0.913447	-2.30139	-5.67621
caffeine	choline chloride	XYL	water	40	0.05	0.05	0.9	-2.30013	1.47557	-2.42027	-0.369511	-4.73687	4.95064	-0.699583	-20.7335	4.21994	-10.544	6.02547	-3.19836	-26.9567	4.58945	-5.80717	1.07483	-2.49878	-6.22318
caffeine	choline chloride	XYL	water	40	0.065	0.065	0.87	-2.25196	1.47557	-2.35149	-0.578215	-4.5036	4.9753	-0.335633	-20.3792	4.12135	-10.3839	6.21435	-3.04274	-27.149	4.69957	-5.88025	1.23905	-2.70711	-6.76976
caffeine	choline chloride	XYL	water	40	0.085	0.085	0.83	-2.17563	1.47557	-2.24044	-0.882433	-4.294	4.88191	0.0605348	-19.8667	3.96216	-10.2613	6.33909	-2.84535	-27.3627	4.84459	-5.96728	1.45718	-2.90588	-7.4961
caffeine	choline chloride	XYL	water	40	0.1	0.1	0.8	-2.11313	1.47557	-2.15909	-1.10637	-4.18068	4.7557	0.362488	-19.4587	3.84554	-10.2097	6.37371	-2.70529	-27.498	4.95191	-6.02907	1.61801	-3.06778	-8.03927
caffeine	choline chloride	XYL	water	40	0.16	0.16	0.68	-1.90756	1.47557	-1.93368	-1.84762	-3.79498	4.13846	0.887249	-17.695	3.52242	-10.0701	6.36689	-2.21405	-27.8931	5.37004	-6.2751	2.22843	-3.1013	-10.1981
caffeine	choline chloride	XYL	water	40	0.25	0.25	0.5	-1.6508	1.47557	-1.82536	-2.64178	-3.06012	3.32831	1.19706	-14.7878	3.36713	-9.74021	6.41903	-1.64945	-28.2431	6.00891	-6.68009	3.09072	-2.84651	-13.4554
caffeine	choline chloride	XYL	water	40	0.34	0.34	0.32	-1.46822	1.47557	-1.80546	-3.3358	-2.29669	2.58955	1.1564	-11.7276	3.33861	-9.37479	6.53132	-1.22449	-28.4627	6.67441	-7.0781	3.94177	-2.38089	-16.7351
caffeine	choline chloride	XYL	water	40	0.4	0.4	0.2	-1.40425	1.47557	-1.80095	-3.79962	-1.8333	2.09036	1.02124	-9.64292	3.33214	-9.15731	6.60326	-0.99607	-28.5708	7.13176	-7.32401	4.5129	-2.01731	-18.9279
caffeine	choline chloride	XYL		40	0.5	0.5		-1.47476	1.47557	-1.7917	-4.59476	-1.15983	1.23007	0.909583	-6.12768	3.31889	-8.85438	6.70343	-0.68832	-28.7088	7.91365	-7.69455	5.47336	-1.5979	-22.5812
caffeine	choline chloride	GLU	water	25	0.015	0.015	0.97	-2.67079	1.54682	-2.43095	-0.293137	-6.17635	3.99675	-0.745427	-21.4	3.41983	-12.132	4.66161	-3.76904	-26.3775	3.71297	-5.95562	0.664865	-3.02361	-4.97751
caffeine	choline chloride	GLU	water	25	0.035	0.035	0.93	-2.62309	1.54682	-2.59467	-0.0184724	-5.44284	4.39002	-0.260902	-20.9871	3.64329	-11.7523	5.24774	-3.56474	-26.747	3.66176	-6.3095	0.857715	-3.30384	-5.75989
caffeine	choline chloride	GLU	water	25	0.05	0.05	0.9	-2.57704	1.54682	-2.62382	0.0543204	-4.99108	4.55743	0.230699	-20.6286	3.68307	-11.5407	5.56537	-3.42039	-26.976	3.62875	-6.5496	1.00794	-3.65109	-6.34736
caffeine	choline chloride	GLU	water	25	0.065	0.065	0.87	-2.50691	1.54682	-2.61006	0.0662827	-4.61129	4.63736	0.73811	-20.2387	3.66429	-11.3838	5.79654	-3.28545	-27.1691	3.59801	-6.77255	1.15918	-4.02356	-6.93041
caffeine	choline chloride	GLU	water	25	0.085	0.085	0.83	-2.40795	1.54682	-2.55975	0.0346564	-4.18192	4.64125	1.27581	-19.6687	3.59563	-11.2412	6.0036	-3.11977	-27.3831	3.56097	-7.05929	1.36235	-4.39558	-7.71446
caffeine	choline chloride	GLU	water	25	0.1	0.1	0.8	-2.32332	1.54682	-2.51294	-0.00312749	-3.905	4.59187	1.71068	-19.2193	3.53174	-11.1703	6.10457	-3.00541	-27.5182	3.53487	-7.26535	1.5127	-4.71609	-8.299
caffeine	choline chloride	GLU	water	25	0.16	0.16	0.68	-2.12833	1.54682	-2.34148	-0.143399	-2.97359	4.1837	2.28469	-17.2746	3.29772	-11.0304	6.28057	-2.61903	-27.9148	3.44112	-8.05683	2.09687	-4.90372	-10.6402
caffeine	choline chloride	GLU	water	25	0.25	0.25	0.5	-1.88577	1.54682	-2.19342	-0.236557	-1.71874	3.44777	2.5328	-14.1203	3.09564	-10.8957	6.37644	-2.19739	-28.2705	3.3322	-9.17692	2.92867	-4.73019	-14.1502
caffeine	choline chloride	GLU	water	25	0.34	0.34	0.32	-1.70765	1.54682	-2.113	-0.274501	-0.533276	2.72563	2.34824	-10.8238	2.98588	-10.7522	6.46499	-1.90149	-28.4879	3.26038	-10.2189	3.73936	-4.24973	-17.6641
caffeine	choline chloride	GLU	water	25	0.4	0.4	0.2	-1.64573	1.54682	-2.07235	-0.300038	0.204059	2.24485	2.09258	-8.58704	2.9304	-10.6639	6.52142	-1.75224	-28.5907	3.23044	-10.8679	4.27657	-3.84482	-20.0036
caffeine	choline chloride	GLU	water	30	0.015	0.015	0.97	-2.5784	1.52386	-2.42501	-0.189907	-6.00709	4.09332	0.226776	-21.39	3.68457	-11.8836	4.77291	-3.7106	-26.3673	3.87448	-5.87647	0.679592	-3.93738	-4.97725
caffeine	choline chloride	GLU	water	30	0.035	0.035	0.93	-2.5287	1.52386	-2.57191	0.060493	-5.28682	4.48232	0.632905	-20.979	3.88843	-11.508	5.35718	-3.50892	-26.7384	3.82794	-6.22121	0.874864	-4.14182	-5.75933
caffeine	choline chloride	GLU	water	30	0.05	0.05	0.9	-2.48394	1.52386	-2.59244	0.118945	-4.84902	4.64159	1.02345	-20.6214	3.91693	-11.3042	5.66829	-3.36661	-26.9677	3.79798	-6.45514	1.0267	-4.39006	-6.34636
caffeine	choline chloride	GLU	water	30	0.065	0.065	0.87	-2.43572	1.52386	-2.57267	0.119031	-4.48415	4.71143	1.41472	-20.2318	3.88949	-11.1572	5.8908	-3.23355	-27.1613	3.77046	-6.67306	1.17937	-4.64827	-6.92943
caffeine	choline chloride	GLU	water	30	0.085	0.085	0.83	-2.33594	1.52386	-2.51722	0.0755604	-4.07731	4.70252	1.82067	-19.6668	3.81253	-11.0283	6.08566	-3.07012	-27.3757	3.73697	-6.951	1.38314	-4.89079	-7.70893
caffeine	choline chloride	GLU	water	30	0.1	0.1	0.8	-2.26179	1.52386	-2.46803	0.030176	-3.81188	4.64288	2.12986	-19.2136	3.74428	-10.9669	6.17828	-2.95725	-27.5112	3.7141	-7.155	1.5354	-5.08711	-8.29761
caffeine	choline chloride	GLU	water	30	0.16	0.16	0.68	-2.06271	1.52386	-2.29328	-0.129205	-2.92396	4.21134	2.54316	-17.2749	3.50178	-10.8521	6.33279	-2.57588	-27.9087	3.63099	-7.92815	2.12145	-5.11904	-10.6338
caffeine	choline chloride	GLU	water	30	0.25	0.25	0.5	-1.81304	1.52386	-2.14555	-0.241472	-1.70635	3.46207	2.62743	-14.1262	3.29676	-10.7317	6.41839	-2.16006	-28.2651	3.53823	-9.02539	2.95632	-4.78749	-14.1389
caffeine	choline chloride	GLU	water	30	0.34	0.34	0.32	-1.64184	1.52386	-2.06635	-0.295729	-0.545904	2.73332	2.33955	-10.8341	3.18686	-10.594	6.50397	-1.8683	-28.4829	3.48259	-10.0481	3.77065	-4.20785	-17.6489
caffeine	choline chloride	GLU	water	30	0.4	0.4	0.2	-1.58181	1.52386	-2.02674	-0.330345	0.17643	2.24948	2.04873	-8.60256	3.13189	-10.5078	6.55943	-1.72093	-28.586	3.46224	-10.6842	4.30995	-3.76966	-19.9834
caffeine	choline chloride	GLU		30	0.5	0.5		-1.707	1.52386	-1.96916	-0.403291	1.29326	1.43033	1.75812	-4.83815	3.05199	-10.3859	6.64105	-1.53395	-28.7122	3.45528	-11.6792	5.21072	-3.29207	-23.874
caffeine	choline chloride	GLU	water	35	0.015	0.015	0.97	-2.48938	1.50011	-2.41607	-0.090663	-5.83619	4.19253	0.20794	-21.3808	3.94362	-11.6327	4.88714	-3.65229	-26.3575	4.03428	-5.79652	0.694615	-3.86023	-4.97663
caffeine	choline chloride	GLU	water	35	0.035	0.035	0.93	-2.4487	1.50011	-2.54713	0.135867	-5.13023	4.57514	0.607583	-20.9711	4.12851	-11.2629	5.46752	-3.45316	-26.7299	3.99264	-6.13264	0.892384	-4.06074	-5.75879
caffeine	choline chloride	GLU	water	35	0.05	0.05	0.9	-2.40481	1.50011	-2.55966	0.180541	-4.70737	4.72517	0.991134	-20.6143	4.14617	-11.0678	5.77098	-3.3128	-26.9597	3.96563	-6.36039	1.04581	-4.30393	-6.34539
caffeine	choline chloride	GLU	water	35	0.065	0.065	0.87	-2.34993	1.50011	-2.53434	0.169235	-4.35804	4.78419	1.37549	-20.2251	4.11046	-10.9313	5.98405	-3.18154	-27.1536	3.94123	-6.5733	1.19986	-4.55703	-6.92849
caffeine	choline chloride	GLU	water	35	0.085	0.085	0.83	-2.26632	1.50011	-2.4742	0.114266	-3.97192	4.76113	1.77409	-19.661	4.02562	-10.8166	6.16623	-3.02025	-27.3686	3.91135	-6.84465	1.4051	-4.79434	-7.70758
caffeine	choline chloride	GLU	water	35	0.1	0.1	0.8	-2.18816	1.50011	-2.42289	0.0624547	-3.72282	4.69309	2.07637	-19.2127	3.95324	-10.7646	6.25038	-2.90885	-27.5044	3.89079	-7.0418	1.55729	-4.98522	-8.2917
caffeine	choline chloride	GLU	water	35	0.16	0.16	0.68	-1.99052	1.50011	-2.24536	-0.115767	-2.87501	4.23768	2.48208	-17.2755	3.70283	-10.6745	6.3838	-2.53244	-27.903	3.8186	-7.79948	2.14612	-5.01452	-10.6275
caffeine	choline chloride	GLU	water	35	0.25	0.25	0.5	-1.73318	1.50011	-2.09816	-0.246403	-1.69383	3.47556	2.56391	-14.1322	3.49518	-10.5681	6.45956	-2.12248	-28.26	3.74158	-8.87423	2.984	-4.68639	-14.1278
caffeine	choline chloride	GLU	water	35	0.34	0.34	0.32	-1.57222	1.50011	-2.02022	-0.31617	-0.55857	2.74044	2.28102	-10.845	3.38523	-10.4361	6.54228	-1.83496	-28.4782	3.7014	-9.87749	3.80184	-4.11598	-17.6332
caffeine	choline chloride	GLU	water	35	0.4	0.4	0.2	-1.51953	1.50011	-1.98164	-0.35992	0.149543	2.25351	1.99601	-8.61821	3.33081	-10.352	6.59678	-1.68956	-28.5815	3.69073	-10.5016	4.34327	-3.68557	-19.9633
caffeine	choline chloride	GLU		35	0.5	0.5		-1.63375	1.50011	-1.92601	-0.44755	1.24847	1.42907	1.71303	-4.8584	3.25234	-10.2322	6.67743	-1.50458	-28.7082	3.69989	-11.4807	5.24836	-3.21761	-23.8498
caffeine	choline chloride	GLU	water	40	0.015	0.015	0.97	-2.39566	1.47557	-2.40419	0.00411644	-5.66327	4.29414	0.180323	-21.3721	4.19689	-11.3796	5.00417	-3.5942	-26.3482	4.19277	-5.71637	0.710034	-3.77452	-4.97607
caffeine	choline chloride	GLU	water	40	0.035	0.035	0.93	-2.35591	1.47557	-2.52038	0.207979	-4.97385	4.66834	0.573936	-20.9639	4.36345	-11.0172	5.57855	-3.39752	-26.7217	4.15547	-6.04335	0.910205	-3.97146	-5.75786
caffeine	choline chloride	GLU	water	40	0.05	0.05	0.9	-2.3178	1.47557	-2.52546	0.239041	-4.56633	4.80798	0.951573	-20.6075	4.37074	-10.8318	5.87322	-3.25902	-26.9519	4.1317	-6.26548	1.06524	-4.21059	-6.34448
caffeine	choline chloride	GLU	water	40	0.065	0.065	0.87	-2.27471	1.47557	-2.49505	0.217217	-4.23367	4.85556	1.32978	-20.2191	4.32714	-10.7065	6.07616	-3.12948	-27.1462	4.10992	-6.47285	1.2206	-4.45926	-6.92715
caffeine	choline chloride	GLU	water	40	0.085	0.085	0.83	-2.19512	1.47557	-2.43066	0.150895	-3.86801	4.81791	1.72241	-19.6554	4.23484	-10.6062	6.24521	-2.97028	-27.3617	4.08395	-6.73819	1.4273	-4.69269	-7.70629
caffeine	choline chloride	GLU	water	40	0.1	0.1	0.8	-2.11748	1.47557	-2.37746	0.0923286	-3.63253	4.74045	2.02029	-19.2074	4.15857	-10.5637	6.32084	-2.86029	-27.4979	4.06624	-6.9312	1.58039	-4.88058	-8.29045
caffeine	choline chloride	GLU	water	40	0.16	0.16	0.68	-1.92342	1.47557	-2.19764	-0.103186	-2.82674	4.26268	2.41968	-17.2763	3.9008	-10.4977	6.43358	-2.48878	-27.8975	4.00399	-7.67097	2.1709	-4.90846	-10.6212
caffeine	choline chloride	GLU	water	40	0.25	0.25	0.5	-1.66222	1.47557	-2.05117	-0.25145	-1.6812	3.48823	2.50036	-14.1385	3.69084	-10.4048	6.49993	-2.08472	-28.2552	3.94229	-8.72357	3.0117	-4.58508	-14.1167
caffeine	choline chloride	GLU	water	40	0.34	0.34	0.32	-1.50541	1.47557	-1.97454	-0.335042	-0.573605	2.74803	2.22212	-10.8613	3.58098	-10.2784	6.57989	-1.80153	-28.4738	3.91602	-9.70479	3.83186	-4.02365	-17.6124
caffeine	choline chloride	GLU	water	40	0.4	0.4	0.2	-1.44741	1.47557	-1.93697	-0.388866	0.123389	2.25693	1.94427	-8.634	3.52713	-10.1966	6.63345	-1.65816	-28.5773	3.916	-10.32	4.37652	-3.60243	-19.9433
caffeine	choline chloride	GLU		40	0.5	0.5		-1.56073	1.47557	-1.88322	-0.490118	1.20228	1.42833	1.66853	-4.88359	3.45008	-10.079	6.71313	-1.47534	-28.7045	3.9402	-11.2813	5.2848	-3.14387	-23.8209
theobromine	choline chloride	GLY		25	0.5	0.5		-2.90864	4.83742	-3.64948	-3.79955	-3.80738	0.587384	0.368922	-6.73149	1.76955	-10.1868	5.55471	-1.62024	-26.0649	5.5691	-6.37943	4.96733	-1.98916	-19.3334
theobromine	choline chloride	SOR		25	0.5	0.5		-3.04866	4.83742	-3.65722	-6.0672	-1.7681	-0.327553	0.264432	-1.77629	1.78012	-10.3815	5.45407	-1.12601	-26.6289	7.84732	-8.61339	5.78162	-1.39044	-24.8526
theobromine	choline chloride	XYL		25	0.5	0.5		-3.07869	4.83742	-3.68636	-5.45093	-2.15236	0.0716442	0.41513	-3.55731	1.81989	-10.4073	5.51669	-1.33458	-26.499	7.27082	-8.25491	5.44505	-1.74971	-22.9417
theobromine	choline chloride	GLU		25	0.5	0.5		-3.14644	4.83742	-3.81405	-1.24428	0.429394	0.389445	1.25464	-2.37658	1.99417	-11.5738	5.61552	-2.15841	-26.4992	3.23845	-12.0032	5.22607	-3.41305	-24.1226
theobromine	choline chloride	FRU		25	0.5	0.5		-3.18121	4.83742	-3.84804	-5.38489	-2.1323	0.0221706	0.0495201	-2.04925	2.04055	-10.0552	5.59894	-1.02469	-26.582	7.42544	-7.92295	5.57677	-1.07421	-24.5328
theobromine	choline chloride	SUC		25	0.5	0.5		-3.40476	4.83742	-3.56833	-3.46185	-3.19859	-0.269602	-0.462135	-3.25985	1.6588	-10.263	5.0707	-1.13722	-26.2806	5.12065	-7.06438	5.3403	-0.675085	-23.0208
theobromine	choline chloride	MAL		25	0.5	0.5		-3.43522	4.83742	-3.7055	-0.975096	6.90139	-1.21985	3.04351	6.16906	1.84601	-12.4453	5.20762	-2.03368	-26.7699	2.82111	-19.3467	6.42747	-5.07719	-32.9389
theobromine	choline chloride	GLY		25	0.333333	0.666667		-2.93726	4.83742	-3.66544	-2.83206	-3.45018	1.16458	0.795878	-7.8722	1.79134	-10.7953	5.28817	-1.96211	-26.0375	4.6234	-7.34516	4.12359	-2.75799	-18.1653
theobromine	choline chloride	SOR		25	0.333333	0.666667		-3.21333	4.83742	-3.6711	-5.87969	-0.6317	0.00756086	0.66337	-1.25387	1.79907	-10.9458	5.24358	-1.28605	-26.779	7.67876	-10.3141	5.23602	-1.94942	-25.5251
theobromine	choline chloride	XYL		25	0.333333	0.666667		-3.16974	4.83742	-3.67633	-5.10212	-1.22668	0.462372	0.874429	-3.64712	1.8062	-11.045	5.2532	-1.54866	-26.6221	6.90832	-9.81834	4.79083	-2.42309	-22.9749
theobromine	choline chloride	GLU		25	0.333333	0.666667		-3.0675	4.83742	-3.67366	0.0961988	2.04582	0.512576	2.11576	-2.07183	1.80256	-12.5704	5.18899	-2.49182	-26.6173	1.70636	-14.6163	4.67641	-4.60758	-24.5455
theobromine	choline chloride	FRU		25	0.333333	0.666667		-3.08969	4.83742	-3.77505	-5.26208	-1.46585	0.253549	0.262433	-1.61993	1.94094	-10.6973	5.27323	-1.17062	-26.7113	7.20302	-9.23147	5.01968	-1.43305	-25.0913
theobromine	choline chloride	SUC		25	0.333333	0.666667		-3.43417	4.83742	-3.4509	-2.6485	-3.08467	0.163192	-0.725193	-3.23362	1.49853	-10.9472	4.84088	-1.49989	-26.2952	4.14703	-7.86255	4.67769	-0.774697	-23.0616
theobromine	choline chloride	MAL		25	0.333333	0.666667		-3.48651	4.83742	-3.61333	0.612492	11.1677	-1.4583	4.60873	9.38706	1.72022	-13.2877	4.868	-2.25047	-26.9127	1.10773	-24.4554	6.3263	-6.8592	-36.2998
theobromine	choline chloride	GLY		25	0.666667	0.333333		-2.97247	4.83742	-3.7109	-4.71602	-4.0934	-0.0216549	0.00353937	-5.58868	1.85338	-9.46183	5.90199	-1.26438	-26.0896	6.5694	-5.36843	5.92364	-1.26792	-20.5009
theobromine	choline chloride	SOR		25	0.666667	0.333333		-3.10658	4.83742	-3.66345	-6.29151	-2.86822	-0.731013	-0.0753669	-2.29246	1.78863	-9.73088	5.71303	-0.94609	-26.4723	8.08014	-6.86266	6.44404	-0.870723	-24.1798
theobromine	choline chloride	XYL		25	0.666667	0.333333		-3.1413	4.83742	-3.7216	-5.82571	-3.0492	-0.393256	0.0190313	-3.47032	1.86799	-9.68455	5.82339	-1.09417	-26.3768	7.6937	-6.63535	6.21665	-1.1132	-22.9065
theobromine	choline chloride	GLU		25	0.666667	0.333333		-3.20967	4.83742	-3.91255	-2.76763	-1.24307	0.0570062	0.48836	-2.68444	2.1286	-10.4862	6.01847	-1.74869	-26.3794	4.89623	-9.24314	5.96146	-2.23705	-23.6949
theobromine	choline chloride	FRU		25	0.666667	0.333333		-3.25182	4.83742	-3.92045	-5.60543	-2.83309	-0.305713	-0.151891	-2.46959	2.13938	-9.33471	5.9685	-0.86355	-26.4428	7.74481	-6.50162	6.27421	-0.711659	-23.9732
theobromine	choline chloride	SUC		25	0.666667	0.333333		-3.52515	4.83742	-3.57211	-4.57768	-3.69844	-0.854482	-0.368721	-3.28576	1.66396	-9.67633	5.30598	-0.85798	-26.2498	6.24164	-5.97789	6.16046	-0.489259	-22.9641
theobromine	choline chloride	MAL		25	0.666667	0.333333		-3.56111	4.83742	-3.75175	-2.71504	2.66833	-1.13503	1.5635	2.96942	1.90913	-11.4453	5.55441	-1.74196	-26.6001	4.62417	-14.1137	6.68944	-3.30546	-29.5695
theobromine	choline chloride	GLY	water	25	0.015	0.015	0.97	-4.22651	4.83742	-4.28101	-1.18178	-6.73064	3.63175	-2.22534	-19.2855	2.63149	-12.5135	4.27426	-4.5316	-24.1348	3.81327	-5.78286	0.642511	-2.30626	-4.84928
theobromine	choline chloride	GLY	water	25	0.035	0.035	0.93	-4.18623	4.83742	-4.42082	-1.04826	-6.18108	4.02343	-1.85208	-18.9785	2.82231	-12.0629	4.83612	-4.33167	-24.4233	3.87057	-5.88184	0.812694	-2.47959	-5.44487
theobromine	choline chloride	GLY	water	25	0.05	0.05	0.9	-4.14185	4.83742	-4.43002	-1.08491	-5.88266	4.16839	-1.49221	-18.7047	2.83486	-11.8161	5.11968	-4.18598	-24.5959	3.91976	-5.9334	0.951286	-2.69377	-5.8912
theobromine	choline chloride	GLY	water	25	0.065	0.065	0.87	-4.08075	4.83742	-4.39212	-1.18885	-5.66753	4.21101	-1.12036	-18.4039	2.78314	-11.6391	5.30653	-4.0447	-24.7415	3.97199	-5.97158	1.09552	-2.92434	-6.33761
theobromine	choline chloride	GLY	water	25	0.085	0.085	0.83	-4.00442	4.83742	-4.3074	-1.37632	-5.47843	4.15141	-0.710261	-17.9712	2.66751	-11.4873	5.44315	-3.86385	-24.9043	4.04383	-6.00892	1.29174	-3.15359	-6.93306
theobromine	choline chloride	GLY	water	25	0.105	0.105	0.79	-3.91451	4.83742	-4.21399	-1.57624	-5.35941	4.0091	-0.341743	-17.5115	2.54002	-11.397	5.49704	-3.69196	-25.0403	4.11626	-6.03763	1.48794	-3.35022	-7.52879
theobromine	choline chloride	GLY	water	25	0.16	0.16	0.68	-3.64656	4.83742	-4.01399	-2.04483	-5.1351	3.49085	0.178518	-16.1561	2.26705	-11.2393	5.50014	-3.26461	-25.3241	4.31188	-6.10415	2.00929	-3.44313	-9.16798
theobromine	choline chloride	GLY	water	25	0.255	0.255	0.49	-3.29148	4.83742	-3.85908	-2.58764	-4.68821	2.66476	0.567787	-13.6372	2.05562	-10.9076	5.51594	-2.66066	-25.6414	4.64326	-6.21936	2.85118	-3.22845	-12.0042
theobromine	choline chloride	GLY	water	25	0.33	0.33	0.34	-2.89164	4.83742	-3.79296	-2.94536	-4.34495	2.05102	0.561303	-11.5685	1.96539	-10.6399	5.54659	-2.27681	-25.8111	4.91075	-6.29493	3.49557	-2.83811	-14.2426
theobromine	choline chloride	GLY	water	25	0.4	0.4	0.2	-2.80703	4.83742	-3.7358	-3.28596	-4.08014	1.46276	0.463583	-9.59441	1.88736	-10.4263	5.56088	-1.97548	-25.9323	5.17332	-6.34621	4.09812	-2.43906	-16.3379
theobromine	choline chloride	SOR	water	25	0.015	0.015	0.97	-4.27055	4.83742	-4.25018	-1.29521	-6.74916	3.60843	-0.820899	-19.2744	2.58942	-12.6201	4.28342	-4.48048	-24.2845	3.88463	-5.8709	0.674991	-3.65958	-5.01015
theobromine	choline chloride	SOR	water	25	0.035	0.035	0.93	-4.23957	4.83742	-4.31513	-1.3613	-6.234	3.89646	-0.455933	-18.8756	2.67806	-12.3019	4.78594	-4.21765	-24.6976	4.03936	-6.06793	0.889481	-3.76172	-5.82198
theobromine	choline chloride	SOR	water	25	0.05	0.05	0.9	-4.20308	4.83742	-4.27988	-1.53115	-5.94701	3.95579	-0.160019	-18.5002	2.62995	-12.133	5.01553	-4.03024	-24.9316	4.1611	-6.18603	1.05974	-3.87022	-6.43141
theobromine	choline chloride	SOR	water	25	0.065	0.065	0.87	-4.15641	4.83742	-4.21564	-1.74214	-5.7235	3.92398	0.112224	-18.0811	2.54227	-12.0115	5.15739	-3.8521	-25.1221	4.28441	-6.28801	1.23341	-3.96432	-7.04101
theobromine	choline chloride	SOR	water	25	0.085	0.085	0.83	-4.10336	4.83742	-4.11942	-2.03889	-5.48992	3.79032	0.390954	-17.4729	2.41095	-11.9006	5.25581	-3.62909	-25.3282	4.44984	-6.41064	1.46549	-4.02004	-7.85529
theobromine	choline chloride	SOR	water	25	0.105	0.105	0.79	-4.02454	4.83742	-4.03148	-2.32344	-5.29583	3.60057	0.598046	-16.8249	2.29093	-11.8211	5.29486	-3.42191	-25.4953	4.61437	-6.52531	1.69429	-4.01996	-8.67041
theobromine	choline chloride	SOR	water	25	0.16	0.16	0.68	-3.68249	4.83742	-3.87081	-2.98849	-4.7935	3.01706	0.895284	-14.914	2.07163	-11.6246	5.31468	-2.92326	-25.8294	5.06012	-6.83111	2.29762	-3.81854	-10.9154
theobromine	choline chloride	SOR	water	25	0.255	0.255	0.49	-3.26288	4.83742	-3.76598	-3.89295	-3.8642	2.08181	0.945625	-11.3811	1.92856	-11.2209	5.36301	-2.24725	-26.1829	5.82151	-7.35671	3.2812	-3.19287	-14.8017
theobromine	choline chloride	SOR	water	25	0.33	0.33	0.34	-3.01076	4.83742	-3.72896	-4.54973	-3.15727	1.36483	0.659955	-8.49359	1.87803	-10.9155	5.40656	-1.82947	-26.3644	6.42776	-7.75824	4.04173	-2.48942	-17.8708
theobromine	choline chloride	SOR	water	25	0.4	0.4	0.2	-2.96018	4.83742	-3.69976	-5.16719	-2.54853	0.680025	0.417816	-5.74755	1.83818	-10.6694	5.43449	-1.50562	-26.4915	7.00537	-8.12089	4.75447	-1.92344	-20.744
theobromine	choline chloride	XYL	water	25	0.015	0.015	0.97	-4.28615	4.83742	-4.2384	-1.29466	-6.7721	3.59733	-2.48365	-19.2807	2.57334	-12.6047	4.2603	-4.50192	-24.2337	3.868	-5.83261	0.66297	-2.01827	-4.9529
theobromine	choline chloride	XYL	water	25	0.035	0.035	0.93	-4.26474	4.83742	-4.31275	-1.32308	-6.27248	3.90351	-2.05313	-18.9184	2.67481	-12.268	4.76342	-4.26705	-24.6067	3.99789	-5.99549	0.859915	-2.21392	-5.68836
theobromine	choline chloride	XYL	water	25	0.05	0.05	0.9	-4.22268	4.83742	-4.28725	-1.4603	-5.99232	3.98512	-1.64398	-18.5818	2.64	-12.0885	5.00218	-4.09864	-24.8224	4.1003	-6.09617	1.01706	-2.45466	-6.24052
theobromine	choline chloride	XYL	water	25	0.065	0.065	0.87	-4.18114	4.83742	-4.23048	-1.64166	-5.77466	3.97656	-1.22458	-18.2076	2.56252	-11.9596	5.15477	-3.93731	-25.0004	4.20418	-6.18496	1.17821	-2.71273	-6.79285
theobromine	choline chloride	XYL	water	25	0.085	0.085	0.83	-4.12944	4.83742	-4.14008	-1.9047	-5.5502	3.87077	-0.764681	-17.665	2.43915	-11.8442	5.26556	-3.73321	-25.1958	4.34385	-6.29396	1.39479	-2.96853	-7.53079
theobromine	choline chloride	XYL	water	25	0.105	0.105	0.79	-4.06014	4.83742	-4.0547	-2.16028	-5.3683	3.70317	-0.353659	-17.0868	2.32262	-11.7659	5.31252	-3.54126	-25.3563	4.4829	-6.39764	1.60935	-3.1876	-8.26958
theobromine	choline chloride	XYL	water	25	0.16	0.16	0.68	-3.76309	4.83742	-3.89662	-2.75288	-4.90747	3.16099	0.222918	-15.3794	2.10687	-11.5877	5.33778	-3.07023	-25.6841	4.85975	-6.6802	2.17679	-3.29315	-10.3047
theobromine	choline chloride	XYL	water	25	0.255	0.255	0.49	-3.31272	4.83742	-3.79954	-3.53221	-4.03773	2.29296	0.649473	-12.2122	1.97436	-11.2087	5.39258	-2.41607	-26.0408	5.50657	-7.17092	3.09962	-3.06554	-13.8286
theobromine	choline chloride	XYL	water	25	0.33	0.33	0.34	-3.05464	4.83742	-3.76633	-4.09868	-3.37827	1.63446	0.639721	-9.61566	1.92904	-10.9135	5.44666	-2.00858	-26.2272	6.02772	-7.53519	3.8122	-2.6483	-16.6116
theobromine	choline chloride	XYL	water	25	0.4	0.4	0.2	-2.99886	4.83742	-3.73629	-4.64206	-2.82648	1.00408	0.527909	-7.14143	1.88804	-10.677	5.48464	-1.69502	-26.3582	6.5301	-7.8505	4.48056	-2.22293	-19.2168
theobromine	choline chloride	GLU	water	25	0.015	0.015	0.97	-4.25827	4.83742	-4.26906	-1.11141	-6.70988	3.5412	-1.91416	-19.2432	2.61518	-12.6867	4.20656	-4.50882	-24.2305	3.72659	-5.97681	0.665361	-2.59466	-4.98727
theobromine	choline chloride	GLU	water	25	0.035	0.035	0.93	-4.20077	4.83742	-4.38411	-0.899057	-6.11544	3.80883	-1.37497	-18.8387	2.77221	-12.4428	4.66719	-4.29074	-24.6077	3.67127	-6.32741	0.858358	-2.91577	-5.76897
theobromine	choline chloride	GLU	water	25	0.05	0.05	0.9	-4.1545	4.83742	-4.3929	-0.852927	-5.74693	3.89015	-0.827188	-18.4724	2.78421	-12.3137	4.89879	-4.1399	-24.8285	3.63714	-6.56679	1.00864	-3.31271	-6.35605
theobromine	choline chloride	GLU	water	25	0.065	0.065	0.87	-4.09355	4.83742	-4.36971	-0.854385	-5.42788	3.89989	-0.25694	-18.068	2.75256	-12.2212	5.06083	-3.9995	-25.0119	3.60695	-6.7933	1.16094	-3.74256	-6.94397
theobromine	choline chloride	GLU	water	25	0.085	0.085	0.83	-4.02586	4.83742	-4.31795	-0.888732	-5.05715	3.83677	0.350869	-17.485	2.68191	-12.1393	5.20113	-3.82717	-25.2139	3.57064	-7.08216	1.36436	-4.17804	-7.72894
theobromine	choline chloride	GLU	water	25	0.105	0.105	0.79	-3.91474	4.83742	-4.26089	-0.93336	-4.72685	3.71883	0.895977	-16.865	2.60403	-12.0882	5.28488	-3.67008	-25.38	3.53739	-7.36137	1.56605	-4.56606	-8.51498
theobromine	choline chloride	GLU	water	25	0.16	0.16	0.68	-3.68159	4.83742	-4.13096	-1.02957	-3.9076	3.27973	1.52832	-15.0367	2.42669	-12.0079	5.38486	-3.30284	-25.7171	3.45626	-8.10035	2.10513	-4.83116	-10.6803
theobromine	choline chloride	GLU	water	25	0.255	0.255	0.49	-3.34274	4.83742	-4.00504	-1.09409	-2.56896	2.47086	1.88297	-11.6433	2.25483	-11.8766	5.46448	-2.83269	-26.0746	3.34892	-9.3076	2.99362	-4.71566	-14.4313
theobromine	choline chloride	GLU	water	25	0.33	0.33	0.34	-3.08563	4.83742	-3.94125	-1.12385	-1.57194	1.84221	1.77504	-8.85654	2.16777	-11.7667	5.52067	-2.56322	-26.2538	3.29162	-10.1948	3.67846	-4.33826	-17.3973
theobromine	choline chloride	GLU	water	25	0.4	0.4	0.2	-3.03544	4.83742	-3.88803	-1.16247	-0.70724	1.25174	1.53884	-6.21194	2.09514	-11.6762	5.56582	-2.36848	-26.3748	3.25761	-10.9689	4.31408	-3.90732	-20.1628
theophylline	choline chloride	GLY		25	0.5	0.5		-1.8922	2.30407	-1.63918	-4.46763	-5.07177	0.131066	-0.104917	-7.11552	0.98307	-11.3408	4.97723	-2.04499	-26.0374	5.4507	-6.26905	4.84616	-1.94007	-18.9218
theophylline	choline chloride	SOR		25	0.5	0.5		-1.98451	2.30407	-1.6778	-6.65121	-3.02241	-0.715093	-0.213349	-2.22301	1.03578	-11.489	4.93757	-1.5811	-26.576	7.68699	-8.46661	5.65266	-1.36775	-24.353
theophylline	choline chloride	XYL		25	0.5	0.5		-2.03334	2.30407	-1.69567	-6.06698	-3.39078	-0.323193	-0.0715019	-3.94752	1.06016	-11.5127	5.00298	-1.78964	-26.4489	7.12714	-8.12195	5.32617	-1.71814	-22.5014
theophylline	choline chloride	GLU		25	0.5	0.5		-2.13403	2.30407	-1.97025	-1.77022	-0.574191	0.0658623	0.826203	-2.55624	1.43492	-12.4597	5.23336	-2.54778	-26.4379	3.20514	-11.8855	5.1675	-3.37398	-23.8817
theophylline	choline chloride	FRU		25	0.5	0.5		-2.16882	2.30407	-1.92275	-5.96818	-3.25077	-0.370185	-0.402976	-2.271	1.37009	-11.1	5.13542	-1.46929	-26.5247	7.33827	-7.84919	5.50561	-1.06631	-24.2537
theophylline	choline chloride	SUC		25	0.5	0.5		-2.36497	2.30407	-1.65833	-4.00119	-4.48563	-0.648966	-0.941712	-3.70906	1.0092	-11.4323	4.56995	-1.60997	-26.2497	5.01039	-6.94669	5.21892	-0.668258	-22.5407
theophylline	choline chloride	MAL		25	0.5	0.5		-2.42072	2.30407	-1.87873	-1.47443	5.82256	-1.4612	2.58504	5.81714	1.31001	-13.2708	4.88006	-2.42216	-26.703	2.78444	-19.0934	6.34126	-5.0072	-32.5201
theophylline	choline chloride	GLY		25	0.333333	0.666667		-1.94915	2.30407	-1.71357	-3.45673	-4.60238	0.752241	0.334365	-8.16126	1.0846	-11.822	4.79603	-2.35918	-26.0046	4.54133	-7.21958	4.04379	-2.69354	-17.8433
theophylline	choline chloride	SOR		25	0.333333	0.666667		-2.03964	2.30407	-1.76473	-6.39521	-1.76533	-0.312602	0.194492	-1.61554	1.15442	-11.9194	4.831	-1.72319	-26.7188	7.54963	-10.1541	5.1436	-1.91768	-25.1032
theophylline	choline chloride	XYL		25	0.333333	0.666667		-2.06789	2.30407	-1.75406	-5.64914	-2.35993	0.140728	0.388462	-3.97574	1.13985	-12.0232	4.84391	-1.99086	-26.5652	6.78899	-9.66324	4.70318	-2.37932	-22.5895
theophylline	choline chloride	GLU		25	0.333333	0.666667		-2.16715	2.30407	-1.92917	-0.307619	1.13834	0.311113	1.68645	-2.28369	1.37886	-13.3065	4.93191	-2.86038	-26.5542	1.68648	-14.4448	4.6208	-4.54683	-24.2705
theophylline	choline chloride	FRU		25	0.333333	0.666667		-2.22094	2.30407	-1.93661	-5.73234	-2.46539	-0.0458852	-0.170606	-1.83754	1.38901	-11.6029	4.91508	-1.58995	-26.6516	7.12135	-9.13756	4.96097	-1.41934	-24.814
theophylline	choline chloride	SUC		25	0.333333	0.666667		-2.39283	2.30407	-1.70363	-2.99589	-4.15203	-0.0998598	-1.13736	-3.63028	1.07103	-11.8891	4.48651	-1.90299	-26.2633	4.06692	-7.73708	4.58637	-0.765633	-22.633
theophylline	choline chloride	MAL		25	0.333333	0.666667		-2.4655	2.30407	-1.85869	0.190747	10.1114	-1.603	4.13427	8.97302	1.28266	-14.0015	4.63715	-2.62532	-26.8423	1.09191	-24.1129	6.24015	-6.75959	-35.8154
theophylline	choline chloride	GLY		25	0.666667	0.333333		-1.98418	2.30407	-1.66378	-5.4191	-5.39661	-0.504264	-0.473362	-5.97041	1.01663	-10.702	5.27519	-1.71954	-26.0581	6.43573	-5.30536	5.77945	-1.24618	-20.0876
theophylline	choline chloride	SOR		25	0.666667	0.333333		-2.0681	2.30407	-1.63045	-6.92557	-4.1938	-1.15923	-0.558756	-2.78592	0.97115	-10.9512	5.11786	-1.42146	-26.4268	7.89672	-6.75737	6.27709	-0.862704	-23.6409
theophylline	choline chloride	XYL		25	0.666667	0.333333		-2.0996	2.30407	-1.68276	-6.49499	-4.34385	-0.836879	-0.466118	-3.87575	1.04255	-10.8922	5.23407	-1.56541	-26.3316	7.53754	-6.54839	6.07095	-1.09929	-22.4559
theophylline	choline chloride	GLU		25	0.666667	0.333333		-2.21004	2.30407	-1.97546	-3.40334	-2.34727	-0.366293	0.0539052	-2.86375	1.44203	-11.5117	5.52408	-2.15994	-26.3208	4.84537	-9.16448	5.89037	-2.21385	-23.4571
theophylline	choline chloride	FRU		25	0.666667	0.333333		-2.25727	2.30407	-1.93077	-6.27432	-4.03091	-0.761434	-0.621202	-2.68065	1.38104	-10.486	5.42966	-1.33149	-26.3873	7.65536	-6.45505	6.19109	-0.710288	-23.7066
theophylline	choline chloride	SUC		25	0.666667	0.333333		-2.43449	2.30407	-1.56466	-5.19426	-5.10487	-1.26518	-0.880063	-3.84897	0.88136	-10.9845	4.71329	-1.371	-26.2236	6.07562	-5.87959	5.97847	-0.490937	-22.3746
theophylline	choline chloride	MAL		25	0.666667	0.333333		-2.51453	2.30407	-1.82732	-3.31753	1.49969	-1.48803	1.11098	2.61103	1.23985	-12.4199	5.09622	-2.14572	-26.5389	4.55738	-13.9196	6.58425	-3.2567	-29.15
theophylline	choline chloride	GLY	water	25	0.015	0.015	0.97	-3.19018	2.30407	-2.63073	-1.46859	-7.57344	3.33953	-2.66718	-19.2773	2.33637	-13.347	3.98198	-4.91649	-24.1232	3.80496	-5.77358	0.64245	-2.24931	-4.84587
theophylline	choline chloride	GLY	water	25	0.035	0.035	0.93	-3.14601	2.30407	-2.71126	-1.41643	-7.05815	3.67904	-2.29442	-18.9578	2.44629	-12.9296	4.49084	-4.71528	-24.3958	3.86272	-5.87147	0.811797	-2.42086	-5.43803
theophylline	choline chloride	GLY	water	25	0.05	0.05	0.9	-3.09576	2.30407	-2.68746	-1.49814	-6.77846	3.79882	-1.93264	-18.6809	2.41379	-12.7011	4.74912	-4.5672	-24.5652	3.91193	-5.92265	0.950301	-2.63456	-5.8843
theophylline	choline chloride	GLY	water	25	0.065	0.065	0.87	-3.0402	2.30407	-2.62363	-1.6353	-6.58001	3.82531	-1.55908	-18.3844	2.32668	-12.5373	4.91874	-4.4231	-24.7105	3.96198	-5.95733	1.09343	-2.86402	-6.32613
theophylline	choline chloride	GLY	water	25	0.085	0.085	0.83	-2.96282	2.30407	-2.51228	-1.85661	-6.40583	3.75295	-1.14688	-17.9581	2.1747	-12.3967	5.04135	-4.23839	-24.8752	4.03131	-5.99086	1.2884	-3.09151	-6.91716
theophylline	choline chloride	GLY	water	25	0.105	0.105	0.79	-2.86911	2.30407	-2.39842	-2.08126	-6.29788	3.60452	-0.777986	-17.5064	2.0193	-12.3129	5.08759	-4.06299	-25.0143	4.10056	-6.01498	1.48307	-3.285	-7.50786
theophylline	choline chloride	GLY	water	25	0.16	0.16	0.68	-2.56734	2.30407	-2.15813	-2.59207	-6.1046	3.08189	-0.261452	-16.1863	1.69134	-12.1696	5.07732	-3.63059	-25.3043	4.28341	-6.06497	1.99543	-3.36914	-9.11806
theophylline	choline chloride	GLY	water	25	0.255	0.255	0.49	-2.25006	2.30407	-1.94888	-3.18748	-5.73302	2.23459	0.112682	-13.7344	1.40575	-11.8906	5.05086	-3.03404	-25.621	4.59323	-6.15757	2.81627	-3.14672	-11.8866
theophylline	choline chloride	GLY	water	25	0.33	0.33	0.34	-1.90966	2.30407	-1.84559	-3.58116	-5.45542	1.59941	0.0979559	-11.7222	1.26478	-11.6768	5.04194	-2.66345	-25.7875	4.84594	-6.22141	3.44253	-2.76141	-14.0653
theophylline	choline chloride	GLY	water	25	0.4	0.4	0.2	-1.83396	2.30407	-1.75912	-3.94237	-5.25561	1.00149	-0.00366792	-9.82647	1.14676	-11.5133	5.02308	-2.377	-25.9064	5.08913	-6.25766	4.02159	-2.37333	-16.0799
theophylline	choline chloride	SOR	water	25	0.015	0.015	0.97	-3.19468	2.30407	-2.59015	-1.59459	-7.59187	3.31522	-0.917924	-19.2674	2.28099	-13.452	3.99013	-4.86321	-24.2736	3.87558	-5.86009	0.674905	-3.94529	-5.00619
theophylline	choline chloride	SOR	water	25	0.035	0.035	0.93	-3.16757	2.30407	-2.59207	-1.74519	-7.10903	3.5564	-0.581214	-18.8612	2.28361	-13.1621	4.44468	-4.5969	-24.6737	4.0288	-6.05308	0.888284	-4.01569	-5.81247
theophylline	choline chloride	SOR	water	25	0.05	0.05	0.9	-3.14393	2.30407	-2.52455	-1.95797	-6.83773	3.59545	-0.320922	-18.4847	2.19146	-13.0067	4.65379	-4.40607	-24.9056	4.14943	-6.16894	1.05834	-4.08515	-6.42087
theophylline	choline chloride	SOR	water	25	0.065	0.065	0.87	-3.102	2.30407	-2.43659	-2.19831	-6.62726	3.55236	-0.0904087	-18.0715	2.07139	-12.8934	4.78302	-4.22461	-25.0962	4.2697	-6.26617	1.23066	-4.1342	-7.02477
theophylline	choline chloride	SOR	water	25	0.085	0.085	0.83	-3.0469	2.30407	-2.31779	-2.51978	-6.40783	3.41275	0.139736	-17.4763	1.90926	-12.7879	4.87257	-3.99794	-25.3035	4.42904	-6.38004	1.45982	-4.13768	-7.82728
theophylline	choline chloride	SOR	water	25	0.105	0.105	0.79	-2.95915	2.30407	-2.21388	-2.82008	-6.2238	3.22254	0.295056	-16.841	1.76743	-12.7104	4.90797	-3.78845	-25.4716	4.58751	-6.48655	1.68543	-4.08351	-8.63055
theophylline	choline chloride	SOR	water	25	0.16	0.16	0.68	-2.6381	2.30407	-2.0235	-3.50582	-5.75172	2.6467	0.526693	-14.9769	1.5076	-12.5207	4.92225	-3.29128	-25.8042	5.01342	-6.76894	2.27555	-3.81797	-10.8273
theophylline	choline chloride	SOR	water	25	0.255	0.255	0.49	-2.19154	2.30407	-1.87523	-4.44012	-4.89651	1.70581	0.50811	-11.5272	1.30524	-12.1641	4.94003	-2.63443	-26.1482	5.74536	-7.26759	3.23422	-3.14254	-14.621
theophylline	choline chloride	SOR	water	25	0.33	0.33	0.34	-1.93904	2.30407	-1.8064	-5.12036	-4.25523	0.97636	0.19262	-8.70652	1.21129	-11.9104	4.95174	-2.23681	-26.3227	6.33165	-7.65517	3.97538	-2.42943	-17.6162
theophylline	choline chloride	SOR	water	25	0.4	0.4	0.2	-1.90718	2.30407	-1.75123	-5.74879	-3.71258	0.28719	-0.0560373	-6.04688	1.136	-11.7127	4.95191	-1.93271	-26.4446	6.88479	-8.00017	4.66472	-1.87667	-20.3977
theophylline	choline chloride	XYL	water	25	0.015	0.015	0.97	-3.20617	2.30407	-2.58313	-1.58753	-7.61393	3.30692	-2.91715	-19.2752	2.2714	-13.4362	3.96983	-4.88507	-24.2243	3.85893	-5.82231	0.662912	-1.96792	-4.94916
theophylline	choline chloride	XYL	water	25	0.035	0.035	0.93	-3.18308	2.30407	-2.59665	-1.69794	-7.14673	3.56547	-2.48699	-18.9038	2.28986	-13.1288	4.42434	-4.64762	-24.5836	3.9878	-5.98211	0.858869	-2.16063	-5.67979
theophylline	choline chloride	XYL	water	25	0.05	0.05	0.9	-3.15604	2.30407	-2.53907	-1.87783	-6.88362	3.62566	-2.07761	-18.5659	2.21127	-12.9643	4.64149	-4.47632	-24.7968	4.0891	-6.08068	1.01583	-2.39871	-6.23086
theophylline	choline chloride	XYL	water	25	0.065	0.065	0.87	-3.11909	2.30407	-2.45819	-2.08956	-6.67972	3.60453	-1.6587	-18.1966	2.10088	-12.8453	4.7803	-4.31198	-24.9749	4.19044	-6.16561	1.17577	-2.65328	-6.77827
theophylline	choline chloride	XYL	water	25	0.085	0.085	0.83	-3.07158	2.30407	-2.3443	-2.37921	-6.47032	3.49126	-1.20111	-17.6661	1.94544	-12.7371	4.88098	-4.1043	-25.1717	4.32465	-6.26682	1.38972	-2.90319	-7.50562
theophylline	choline chloride	XYL	water	25	0.105	0.105	0.79	-2.98318	2.30407	-2.24194	-2.65214	-6.29932	3.32233	-0.795666	-17.1003	1.80573	-12.662	4.92363	-3.90984	-25.3337	4.45787	-6.36265	1.6013	-3.11417	-8.23335
theophylline	choline chloride	XYL	water	25	0.16	0.16	0.68	-2.72177	2.30407	-2.05176	-3.2716	-5.86497	2.78701	-0.231148	-15.4324	1.54617	-12.4898	4.94439	-3.43918	-25.6612	4.81777	-6.62485	2.15738	-3.20803	-10.2288
theophylline	choline chloride	XYL	water	25	0.255	0.255	0.49	-2.27215	2.30407	-1.90684	-4.09025	-5.06369	1.91393	0.175369	-12.3367	1.34837	-12.154	4.97142	-2.80319	-26.0087	5.43862	-7.09034	3.05749	-2.97856	-13.672
theophylline	choline chloride	XYL	water	25	0.33	0.33	0.34	-1.99456	2.30407	-1.83821	-4.68815	-4.4665	1.24173	0.159847	-9.79616	1.25471	-11.9089	4.99431	-2.4158	-26.1881	5.94286	-7.4424	3.75258	-2.57565	-16.3919
theophylline	choline chloride	XYL	water	25	0.4	0.4	0.2	-1.94334	2.30407	-1.77936	-5.25059	-3.97641	0.604177	0.0474771	-7.39221	1.17438	-11.7198	5.00471	-2.12209	-26.3139	6.42497	-7.74338	4.40053	-2.16957	-18.9216
theophylline	choline chloride	GLU	water	25	0.015	0.015	0.97	-3.19297	2.30407	-2.62715	-1.38683	-7.53589	3.26231	-2.36773	-19.233	2.33148	-13.5028	3.92756	-4.89261	-24.2168	3.71831	-5.9669	0.665245	-2.52488	-4.98376
theophylline	choline chloride	GLU	water	25	0.035	0.035	0.93	-3.1642	2.30407	-2.69749	-1.23615	-6.95503	3.49785	-1.82849	-18.8164	2.42749	-13.2695	4.3551	-4.67178	-24.5772	3.66364	-6.31447	0.857248	-2.84329	-5.76074
theophylline	choline chloride	GLU	water	25	0.05	0.05	0.9	-3.11902	2.30407	-2.68409	-1.2203	-6.5901	3.56685	-1.27888	-18.4455	2.4092	-13.1433	4.57425	-4.51784	-24.793	3.6295	-6.55324	1.0074	-3.23896	-6.34753
theophylline	choline chloride	GLU	water	25	0.065	0.065	0.87	-3.06232	2.30407	-2.64507	-1.24303	-6.27172	3.57007	-0.705784	-18.0388	2.35593	-13.0505	4.72963	-4.37419	-24.9738	3.59896	-6.77877	1.15956	-3.66841	-6.93501
theophylline	choline chloride	GLU	water	25	0.085	0.085	0.83	-2.99615	2.30407	-2.57874	-1.29596	-5.90144	3.50486	-0.0946973	-17.4588	2.26541	-12.9648	4.86658	-4.19776	-25.1736	3.56137	-7.06335	1.36172	-4.10306	-7.71477
theophylline	choline chloride	GLU	water	25	0.105	0.105	0.79	-2.89958	2.30407	-2.51187	-1.35267	-5.56928	3.38857	0.4528	-16.8425	2.17414	-12.9077	4.95066	-4.03705	-25.3381	3.52681	-7.33846	1.56209	-4.48985	-8.49562
theophylline	choline chloride	GLU	water	25	0.16	0.16	0.68	-2.63806	2.30407	-2.36569	-1.46728	-4.74735	2.96013	1.09093	-15.0302	1.97463	-12.8118	5.05622	-3.66316	-25.6714	3.44191	-8.06445	2.09609	-4.75409	-10.6412
theophylline	choline chloride	GLU	water	25	0.255	0.255	0.49	-2.31094	2.30407	-2.21831	-1.55552	-3.42856	2.15789	1.45157	-11.6692	1.77348	-12.68	5.13269	-3.19194	-26.0229	3.329	-9.2514	2.9748	-4.64351	-14.3537
theophylline	choline chloride	GLU	water	25	0.33	0.33	0.34	-2.08099	2.30407	-2.13654	-1.60595	-2.46794	1.52599	1.34783	-8.91931	1.66188	-12.5891	5.17568	-2.9283	-26.1982	3.26783	-10.1212	3.64969	-4.27613	-17.2789
theophylline	choline chloride	GLU	water	25	0.4	0.4	0.2	-2.02796	2.30407	-2.06655	-1.66448	-1.64232	0.930026	1.11483	-6.31136	1.56636	-12.5233	5.20562	-2.74235	-26.3165	3.23084	-10.8809	4.27559	-3.85718	-20.0051
probenecid	choline chloride	GLY		25	0.8	0.2		-3.42597	2.66526	-7.08981	-2.40213	-2.56284	8.76572	-0.990066	-19.6164	4.99535	-7.10819	15.5206	-1.71741	-41.056	7.39748	-4.54535	6.75491	-0.727344	-21.4396
probenecid	choline chloride	GLY		25	0.75	0.25		-3.24718	2.66526	-6.65113	-2.68874	-3.05	8.29819	-0.82271	-19.9592	4.39662	-7.90483	14.736	-1.74887	-41.0483	7.08537	-4.85483	6.43778	-0.92616	-21.0891
probenecid	choline chloride	GLY		25	0.666667	0.333333		-2.97265	2.66526	-5.96754	-3.10747	-3.80097	7.56266	-0.53461	-20.5292	3.46363	-9.16996	13.4879	-1.80268	-41.0345	6.5711	-5.36899	5.92529	-1.26807	-20.5053
probenecid	choline chloride	GLY		25	0.5	0.5		-2.82886	2.66526	-4.81763	-3.67596	-5.03016	6.30187	0.073115	-21.6658	1.89419	-11.4108	11.2702	-1.91659	-41.0028	5.57015	-6.38059	4.96833	-1.98971	-19.337
probenecid	choline chloride	GLY		25	0.333333	0.666667		-2.98005	2.66526	-4.011	-3.83036	-5.84619	5.37103	0.717797	-22.7982	0.79326	-13.1925	9.49473	-2.04077	-40.965	4.62362	-7.34628	4.1237	-2.75857	-18.1668
probenecid	choline chloride	GLY		25	0.25	0.75		-3.10073	2.66526	-3.74392	-3.74753	-6.09614	5.02939	1.05365	-23.3613	0.42875	-13.9033	8.77952	-2.10742	-40.9435	4.17628	-7.80714	3.75013	-3.16107	-17.5822
probenecid	choline chloride	GLY		25	0.2	0.8		-3.19654	2.66526	-3.62407	-3.64953	-6.2008	4.85904	1.25963	-23.7004	0.26517	-14.2781	8.39927	-2.14907	-40.9297	3.9147	-8.07725	3.54023	-3.4087	-17.2293
probenecid	choline chloride	GLY		30	0.8	0.2		-3.34582	2.61172	-6.9626	-2.28846	-2.47173	8.78579	-0.993632	-19.6059	5.30941	-6.91028	15.578	-1.70521	-41.0455	7.59787	-4.43855	6.79218	-0.711578	-21.4395
probenecid	choline chloride	GLY		30	0.75	0.25		-3.21254	2.61172	-6.52928	-2.57766	-2.96291	8.31888	-0.830865	-19.9488	4.70807	-7.70733	14.7938	-1.73705	-41.0379	7.28573	-4.74442	6.47494	-0.906185	-21.0891
probenecid	choline chloride	GLY		30	0.666667	0.333333		-2.96658	2.61172	-5.85374	-3.00084	-3.72066	7.58435	-0.550531	-20.5188	3.77061	-8.97318	13.5466	-1.79147	-41.0241	6.77145	-5.25252	5.96221	-1.24094	-20.5053
probenecid	choline chloride	GLY		30	0.5	0.5		-2.81107	2.61172	-4.71618	-3.57858	-4.96329	6.32535	0.041425	-21.6555	2.19199	-11.2156	11.3298	-1.90655	-40.9925	5.77057	-6.25235	5.00441	-1.94798	-19.3371
probenecid	choline chloride	GLY		30	0.333333	0.666667		-2.96457	2.61172	-3.91621	-3.74224	-5.79237	5.39586	0.670506	-22.7879	1.08185	-12.9998	9.5541	-2.03179	-40.9548	4.82409	-7.20746	4.15824	-2.7023	-18.1669
probenecid	choline chloride	GLY		30	0.25	0.75		-3.08355	2.61172	-3.65043	-3.66259	-6.0499	5.05581	0.998249	-23.3549	0.71302	-13.7121	8.83846	-2.09893	-40.9334	4.37561	-7.66225	3.78265	-3.09718	-17.5785
probenecid	choline chloride	GLY		30	0.2	0.8		-3.18177	2.61172	-3.53084	-3.56726	-6.15727	4.88559	1.20011	-23.6925	0.54707	-14.0878	8.45791	-2.14084	-40.9197	4.11433	-7.93058	3.57232	-3.34095	-17.2272
probenecid	choline chloride	GLY		40	0.8	0.2		-3.33913	2.49985	-6.71494	-2.0684	-2.28708	8.82525	-0.998792	-19.5851	5.92498	-6.51235	15.6912	-1.67949	-41.0247	7.99338	-4.22527	6.86595	-0.680698	-21.4395
probenecid	choline chloride	GLY		40	0.75	0.25		-3.18776	2.49985	-6.29191	-2.36243	-2.78606	8.35954	-0.84492	-19.928	5.31856	-7.31016	14.9081	-1.71199	-41.0171	7.68099	-4.5241	6.54854	-0.86707	-21.0891
probenecid	choline chloride	GLY		40	0.666667	0.333333		-2.94424	2.49985	-5.63189	-2.79399	-3.55691	7.62692	-0.579705	-20.4981	4.37241	-8.5773	13.6623	-1.7675	-41.0035	7.1664	-5.02039	6.03537	-1.1878	-20.5054
probenecid	choline chloride	GLY		40	0.5	0.5		-2.80576	2.49985	-4.5181	-3.38926	-4.82578	6.37121	-0.01847	-21.6348	2.7758	-10.823	11.4472	-1.88463	-40.9721	6.16506	-5.99723	5.07594	-1.86616	-19.3372
probenecid	choline chloride	GLY		40	0.333333	0.666667		-2.94885	2.49985	-3.73084	-3.57058	-5.6815	5.44421	0.579777	-22.7691	1.64726	-12.6123	9.67066	-2.0117	-40.9346	5.21784	-6.93084	4.22645	-2.59148	-18.1655
probenecid	choline chloride	GLY		40	0.25	0.75		-3.07007	2.49985	-3.4675	-3.49935	-5.95129	5.10522	0.892591	-23.3363	1.26975	-13.3278	8.95397	-2.07966	-40.9134	4.7691	-7.37648	3.84875	-2.97225	-17.5771
probenecid	choline chloride	GLY		40	0.2	0.8		-3.16494	2.49985	-3.3484	-3.40839	-6.06647	4.93608	1.08524	-23.6757	1.09903	-13.7053	8.57279	-2.12204	-40.8999	4.50742	-7.63887	3.63671	-3.20728	-17.2242
probenecid	choline chloride	GLY		50	0.8	0.2		-3.29585	2.38175	-6.47582	-1.85784	-2.09939	8.86376	-1.00134	-19.5643	6.52422	-6.1119	15.8025	-1.6521	-41.004	8.38206	-4.01251	6.93878	-0.650764	-21.4396
probenecid	choline chloride	GLY		50	0.75	0.25		-3.16368	2.38175	-6.06258	-2.15626	-2.60576	8.39918	-0.855987	-19.9073	5.91293	-6.91033	15.0204	-1.68515	-40.9965	8.06919	-4.30457	6.62124	-0.829163	-21.0892
probenecid	choline chloride	GLY		50	0.666667	0.333333		-2.92372	2.38175	-5.41733	-2.59547	-3.38913	7.66836	-0.605265	-20.4775	4.95842	-8.17861	13.776	-1.74155	-40.983	7.55389	-4.78948	6.10767	-1.13629	-20.5055
probenecid	choline chloride	GLY		50	0.5	0.5		-2.7948	2.38175	-4.32615	-3.20713	-4.68336	6.41553	-0.0736	-21.6144	3.34425	-10.4275	11.5622	-1.86034	-40.9517	6.55138	-5.74414	5.14668	-1.78674	-19.3373
probenecid	choline chloride	GLY		50	0.333333	0.666667		-2.94424	2.38175	-3.5507	-3.40491	-5.56525	5.49062	0.495036	-22.7511	2.19715	-12.2225	9.78412	-1.98889	-40.9145	5.60206	-6.65721	4.2935	-2.48393	-18.1634
probenecid	choline chloride	GLY		50	0.25	0.75		-3.05502	2.38175	-3.28953	-3.34259	-5.84757	5.15188	0.793086	-23.318	1.81079	-12.9412	9.06605	-2.0575	-40.8937	5.15338	-7.09367	3.91417	-2.85059	-17.5758
probenecid	choline chloride	GLY		50	0.2	0.8		-3.13549	2.38175	-3.17085	-3.25619	-5.96967	4.98342	0.977113	-23.6576	1.63524	-13.3207	8.68419	-2.10025	-40.8805	4.89143	-7.35104	3.70077	-3.07736	-17.2229
probenecid	choline chloride	GLY		60	0.8	0.2		-3.28067	2.25762	-6.24474	-1.65647	-1.90887	8.90131	-1.00129	-19.5437	7.10765	-5.70927	15.9121	-1.62316	-40.9834	8.76412	-3.8004	7.01074	-0.62187	-21.4397
probenecid	choline chloride	GLY		60	0.75	0.25		-3.11182	2.25762	-5.84083	-1.95889	-2.42226	8.43779	-0.864075	-19.8867	6.49167	-6.50822	15.1309	-1.65664	-40.976	8.45056	-4.08596	6.6931	-0.792565	-21.0893
probenecid	choline chloride	GLY		60	0.666667	0.333333		-2.90693	2.25762	-5.20968	-2.40508	-3.21751	7.70864	-0.627222	-20.457	5.52912	-7.77749	13.8878	-1.71374	-40.9626	7.9342	-4.55998	6.17918	-1.08652	-20.5056
probenecid	choline chloride	GLY		60	0.5	0.5		-2.77833	2.25762	-4.13993	-3.03211	-4.53629	6.45818	-0.12395	-21.5941	3.8977	-10.0296	11.6748	-1.83385	-40.9315	6.92981	-5.49334	5.21666	-1.7099	-19.3374
probenecid	choline chloride	GLY		60	0.333333	0.666667		-2.9201	2.25762	-3.37529	-3.24676	-5.44463	5.53381	0.415888	-22.7328	2.73157	-11.831	9.89409	-1.96354	-40.8948	5.97833	-6.38639	4.36028	-2.37943	-18.162
probenecid	choline chloride	GLY		60	0.25	0.75		-3.03763	2.25762	-3.11592	-3.19142	-5.74061	5.19625	0.6994	-23.3039	2.33602	-12.5536	9.17419	-2.03263	-40.8744	5.52744	-6.81295	3.97794	-2.73203	-17.5705
probenecid	choline chloride	GLY		60	0.2	0.8		-3.11862	2.25762	-2.99757	-3.10916	-5.87039	5.0286	0.874653	-23.6453	2.15552	-12.935	8.79153	-2.07564	-40.8614	5.26468	-7.06462	3.76293	-2.95029	-17.2161
probenecid	choline chloride	FRU		25	0.666667	0.333333		-3.15855	2.66526	-5.4367	-5.00655	-4.09862	6.29059	-0.95797	-17.6119	2.73912	-10.6005	12.5656	-1.66965	-41.5873	7.74567	-6.50192	6.27502	-0.71168	-23.9754
probenecid	choline chloride	FRU		25	0.5	0.5		-2.99141	2.66526	-4.33823	-6.18703	-4.9882	4.92292	-0.623365	-17.2806	1.23988	-12.9128	10.5008	-1.69785	-41.8182	7.42691	-7.92459	5.57783	-1.07448	-24.5376
probenecid	choline chloride	FRU		25	0.333333	0.666667		-3.06406	2.66526	-3.60113	-6.96843	-5.38159	4.00175	-0.288635	-16.9455	0.23386	-14.6126	9.02069	-1.72177	-42.0342	7.20229	-9.23097	5.01894	-1.43314	-25.0887
probenecid	choline chloride	GLU		25	0.666667	0.333333		-3.11853	2.66526	-5.69319	-1.80789	-1.92555	6.31354	0.307841	-17.7531	3.08918	-11.1692	12.2758	-1.92935	-41.4502	4.89707	-9.24361	5.96225	-2.23719	-23.6971
probenecid	choline chloride	GLU		25	0.5	0.5		-2.92507	2.66526	-4.8116	-1.35313	-1.64039	4.96695	1.33292	-17.5047	1.88596	-13.646	10.1941	-2.08093	-41.632	3.23909	-12.0056	5.22714	-3.41385	-24.1273
probenecid	choline chloride	GLU		25	0.333333	0.666667		-3.00986	2.66526	-4.2837	-0.540773	-0.891695	4.02881	2.38349	-17.2644	1.16546	-15.51	8.70558	-2.22491	-41.8123	1.70623	-14.6183	4.67677	-4.6084	-24.5479
probenecid	choline chloride	SOR		25	0.666667	0.333333		-2.89005	2.66526	-4.71685	-6.32522	-4.65266	5.24706	-0.828164	-17.4268	1.75663	-11.516	11.6927	-1.69896	-41.6111	8.08185	-6.86336	6.44561	-0.870796	-24.1842
probenecid	choline chloride	SOR		25	0.5	0.5		-2.73514	2.66526	-3.73249	-7.43414	-5.04544	4.03636	-0.351093	-17.0035	0.41314	-13.6594	9.81768	-1.74176	-41.856	7.84728	-8.61392	5.78132	-1.39067	-24.8525
probenecid	choline chloride	SOR		25	0.333333	0.666667		-2.82633	2.66526	-3.18052	-8.01506	-4.81865	3.36278	0.166828	-16.5784	-0.3402	-15.1294	8.59526	-1.78226	-42.0909	7.67486	-10.3108	5.23248	-1.94909	-25.5124
probenecid	choline chloride	XYL		25	0.666667	0.333333		-2.95599	2.66526	-4.95474	-5.6141	-4.43368	5.80473	-0.649864	-18.5445	2.08132	-11.0697	12.023	-1.76317	-41.4555	7.69542	-6.63604	6.21824	-1.11331	-22.911
probenecid	choline chloride	XYL		25	0.5	0.5		-2.80731	2.66526	-3.87906	-6.65761	-5.07316	4.54189	-0.0861551	-18.7013	0.61318	-13.3284	9.98673	-1.83606	-41.6429	7.27079	-8.25528	5.44484	-1.7499	-22.9416
probenecid	choline chloride	XYL		25	0.333333	0.666667		-2.88608	2.66526	-3.24702	-7.15482	-5.10337	3.81557	0.516866	-18.8661	-0.24944	-14.9197	8.60355	-1.90593	-41.8319	6.90538	-9.81637	4.78798	-2.4228	-22.9658
probenecid	choline chloride	SUC		25	0.666667	0.333333		-3.27693	2.66526	-3.63273	-5.96472	-6.86124	3.7317	-1.11907	-18.4211	0.27699	-12.8408	9.8921	-1.60869	-41.3873	6.24171	-5.97955	6.1604	-0.489616	-22.9663
probenecid	choline chloride	SUC		25	0.5	0.5		-3.15184	2.66526	-2.79396	-5.98119	-7.49503	2.85236	-0.936218	-18.5036	-0.8678	-14.5551	8.1831	-1.61206	-41.4931	5.11339	-7.06006	5.33074	-0.675842	-22.9895
probenecid	choline chloride	SUC		25	0.333333	0.666667		-2.96302	2.66526	-2.51434	-5.38526	-7.51284	2.69721	-0.839037	-18.5706	-1.24944	-15.3622	7.35995	-1.61401	-41.5716	4.13582	-7.84937	4.66274	-0.774973	-23.001
probenecid	choline chloride	MAL		25	0.666667	0.333333		-3.3166	2.66526	-4.43726	-3.24996	0.183658	3.36279	1.39505	-12.2144	1.37505	-13.9307	10.0529	-1.91061	-41.7861	4.62501	-14.1144	6.6901	-3.30566	-29.5717
probenecid	choline chloride	MAL		25	0.5	0.5		-3.18971	2.66526	-3.9742	-2.07806	3.51509	2.19621	3.06634	-9.10726	0.74304	-15.8319	8.62356	-2.01101	-42.0461	2.8211	-19.347	6.42735	-5.07735	-32.9388
probenecid	choline chloride	MAL		25	0.333333	0.666667		-3.01536	2.66526	-3.73342	-0.693311	7.2989	1.36433	4.76537	-5.96576	0.41441	-17.1569	7.69048	-2.09403	-42.2654	1.10772	-24.4558	6.32615	-6.8594	-36.2996
sulfamethazine	choline chloride	GLY		25	0.8	0.2		-2.36391	2.65513	-2.81663	-8.61759	-9.02023	2.32415	-0.288375	-18.2846	-1.23069	-13.5679	9.06371	-1.01478	-39.6949	7.3869	-4.54767	6.73956	-0.726405	-21.4103
sulfamethazine	choline chloride	GLY		25	0.75	0.25		-2.25003	2.65513	-2.65409	-8.52271	-9.20364	2.29539	-0.19815	-18.641	-1.45252	-14.0595	8.71167	-1.12207	-39.686	7.07019	-4.85591	6.41628	-0.92392	-21.045
sulfamethazine	choline chloride	GLY		25	0.666667	0.333333		-1.99264	2.65513	-2.42139	-8.31793	-9.4497	2.27604	-0.0272391	-19.2388	-1.77013	-14.8169	8.16885	-1.28971	-39.673	6.5478	-5.36716	5.89281	-1.26247	-20.4342
sulfamethazine	choline chloride	GLY		25	0.5	0.5		-1.88951	2.65513	-2.15763	-7.66589	-9.65122	2.4189	0.377197	-20.4343	-2.13011	-16.0121	7.34096	-1.59366	-39.6496	5.53578	-6.3609	4.92206	-1.97086	-19.2153
sulfamethazine	choline chloride	GLY		25	0.333333	0.666667		-1.96373	2.65513	-2.18657	-6.68865	-9.42814	2.80748	0.859105	-21.5508	-2.09062	-16.7442	6.89801	-1.87388	-39.6145	4.59803	-7.31601	4.09053	-2.73299	-18.0636
sulfamethazine	choline chloride	GLY		25	0.25	0.75		-2.12668	2.65513	-2.27895	-6.12186	-9.21683	3.0405	1.12763	-22.0893	-1.96454	-16.9956	6.7668	-2.00973	-39.5921	4.15732	-7.7788	3.7263	-3.13736	-17.5028
sulfamethazine	choline chloride	GLY		25	0.2	0.8		-2.20719	2.65513	-2.34732	-5.77059	-9.07994	3.17571	1.2965	-22.4143	-1.87122	-17.1313	6.69699	-2.09046	-39.5781	3.89937	-8.05133	3.52128	-3.38696	-17.1638
sulfamethazine	choline chloride	GLY		30	0.8	0.2		-2.31319	2.60073	-2.74585	-8.51263	-8.91113	2.34301	-0.268323	-18.288	-0.92756	-13.3522	9.11709	-0.97869	-39.6927	7.58507	-4.44106	6.77408	-0.710367	-21.4046
sulfamethazine	choline chloride	GLY		30	0.75	0.25		-2.20246	2.60073	-2.58326	-8.42054	-9.0992	2.31229	-0.180213	-18.6468	-1.15319	-13.8451	8.76195	-1.0838	-39.6841	7.26735	-4.74586	6.44966	-0.903587	-21.0373
sulfamethazine	choline chloride	GLY		30	0.666667	0.333333		-1.97025	2.60073	-2.34937	-8.22123	-9.35628	2.28917	-0.0144273	-19.2504	-1.47776	-14.6066	8.21337	-1.24865	-39.672	6.74347	-5.25028	5.9242	-1.23422	-20.4217
sulfamethazine	choline chloride	GLY		30	0.5	0.5		-1.87189	2.60073	-2.08547	-7.57271	-9.57337	2.43344	0.37714	-20.4563	-1.84398	-15.8035	7.3835	-1.54901	-39.6509	5.72873	-6.23009	4.95006	-1.92615	-19.1946
sulfamethazine	choline chloride	GLY		30	0.333333	0.666667		-1.94577	2.60073	-2.11735	-6.59211	-9.35007	2.83375	0.845051	-21.57	-1.79975	-16.5229	6.95281	-1.82776	-39.6158	4.79236	-7.17281	4.11906	-2.67281	-18.0458
sulfamethazine	choline chloride	GLY		30	0.25	0.75		-2.09082	2.60073	-2.20914	-6.02578	-9.13872	3.07081	1.10663	-22.1038	-1.67236	-16.7695	6.82636	-1.96346	-39.5928	4.35342	-7.63083	3.75555	-3.07009	-17.4891
sulfamethazine	choline chloride	GLY		30	0.2	0.8		-2.17198	2.60073	-2.27645	-5.67472	-9.00249	3.20812	1.2716	-22.427	-1.57895	-16.9035	6.75841	-2.04419	-39.5784	4.09577	-7.90098	3.55029	-3.31579	-17.1514
sulfamethazine	choline chloride	GLY		40	0.8	0.2		-2.24474	2.48709	-2.60173	-8.31571	-8.70465	2.37568	-0.23228	-18.2983	-0.34144	-12.9338	9.21618	-0.91142	-39.689	7.97427	-4.22916	6.8405	-0.67914	-21.3907
sulfamethazine	choline chloride	GLY		40	0.75	0.25		-2.1614	2.48709	-2.4376	-8.23169	-8.90454	2.33819	-0.148403	-18.6612	-0.57673	-13.4319	8.85234	-1.01214	-39.6814	7.65496	-4.52733	6.51415	-0.863737	-21.0202
sulfamethazine	choline chloride	GLY		40	0.666667	0.333333		-1.94823	2.48709	-2.19866	-8.04412	-9.1892	2.30505	0.00753936	-19.2836	-0.91925	-14.2073	8.2871	-1.17108	-39.672	7.12487	-5.01814	5.98205	-1.17862	-20.3884
sulfamethazine	choline chloride	GLY		40	0.5	0.5		-1.85053	2.48709	-1.93451	-7.39933	-9.4415	2.45323	0.373025	-20.5215	-1.29791	-15.4088	7.45227	-1.46316	-39.6571	6.10142	-5.96727	4.99904	-1.83619	-19.1355
sulfamethazine	choline chloride	GLY		40	0.333333	0.666667		-1.93215	2.48709	-1.97733	-6.40633	-9.20637	2.88311	0.814019	-21.6226	-1.23653	-16.0918	7.05511	-1.73821	-39.6213	5.1698	-6.88545	4.172	-2.55223	-17.9987
sulfamethazine	choline chloride	GLY		40	0.25	0.75		-2.07094	2.48709	-2.06949	-5.83899	-8.99121	3.13027	1.06243	-22.145	-1.10442	-16.3253	6.9408	-1.87329	-39.5966	4.73457	-7.33409	3.81053	-2.93572	-17.4516
sulfamethazine	choline chloride	GLY		40	0.2	0.8		-2.14237	2.48709	-2.13534	-5.48931	-8.85393	3.27133	1.22	-22.4602	-1.01002	-16.4542	6.87758	-1.95388	-39.5813	4.47929	-7.60032	3.60625	-3.17388	-17.1211
sulfamethazine	choline chloride	GLY		50	0.8	0.2		-2.21021	2.36719	-2.45256	-8.13861	-8.51811	2.39814	-0.201528	-18.3153	0.21539	-12.5365	9.30126	-0.85016	-39.6866	8.354	-4.01835	6.90312	-0.648632	-21.3713
sulfamethazine	choline chloride	GLY		50	0.75	0.25		-2.1193	2.36719	-2.28395	-8.06366	-8.7366	2.35139	-0.12198	-18.6912	-0.03404	-13.0458	8.92327	-0.94644	-39.6806	8.02962	-4.30923	6.57188	-0.82446	-20.9895
sulfamethazine	choline chloride	GLY		50	0.666667	0.333333		-1.92169	2.36719	-2.0338	-7.89356	-9.06181	2.29966	0.024344	-19.3417	-0.40408	-13.8489	8.32938	-1.09905	-39.6758	7.48948	-4.78713	6.02972	-1.12339	-20.3341
sulfamethazine	choline chloride	GLY		50	0.5	0.5		-1.83857	2.36719	-1.77044	-7.24546	-9.3545	2.45502	0.36302	-20.6291	-0.79366	-15.0564	7.48941	-1.38124	-39.6704	6.4518	-5.70186	5.03439	-1.74426	-19.0413
sulfamethazine	choline chloride	GLY		50	0.333333	0.666667		-1.9057	2.36719	-1.83438	-6.22992	-9.08305	2.92712	0.778884	-21.6992	-0.69908	-15.6794	7.14535	-1.65183	-39.6318	5.53084	-6.59638	4.21823	-2.43071	-17.9326
sulfamethazine	choline chloride	GLY		50	0.25	0.75		-2.04842	2.36719	-1.92932	-5.65972	-8.85621	3.18696	1.01563	-22.2028	-0.55863	-15.8935	7.04778	-1.78602	-39.6045	5.10109	-7.03733	3.86082	-2.80165	-17.4017
sulfamethazine	choline chloride	GLY		50	0.2	0.8		-2.10752	2.36719	-1.99468	-5.31069	-8.71625	3.33284	1.16579	-22.509	-0.46194	-16.0151	6.99099	-1.86627	-39.5877	4.84875	-7.29881	3.65815	-3.03206	-17.0788
sulfamethazine	choline chloride	GLY		60	0.8	0.2		-2.1897	2.24122	-2.29478	-7.98494	-8.35883	2.40485	-0.175448	-18.3439	0.7373	-12.168	9.36469	-0.79432	-39.6861	8.72224	-3.80921	6.95984	-0.618872	-21.3421
sulfamethazine	choline chloride	GLY		60	0.75	0.25		-2.09507	2.24122	-2.11598	-7.92546	-8.6077	2.34049	-0.100258	-18.7393	0.46462	-12.7012	8.96158	-0.88612	-39.6829	8.39008	-4.09346	6.62109	-0.785862	-20.9436
sulfamethazine	choline chloride	GLY		60	0.666667	0.333333		-1.90504	2.24122	-1.83989	-7.78468	-9.01018	2.25171	0.034978	-19.4517	0.04356	-13.5662	8.30964	-1.03176	-39.6872	7.82824	-4.55597	6.05793	-1.06674	-20.2355
sulfamethazine	choline chloride	GLY		60	0.5	0.5		-1.82792	2.24122	-1.58458	-7.11435	-9.34167	2.42825	0.345265	-20.8131	-0.3458	-14.7725	7.47431	-1.30191	-39.6971	6.76855	-5.43081	5.04606	-1.64718	-18.884
sulfamethazine	choline chloride	GLY		60	0.333333	0.666667		-1.89242	2.24122	-1.68738	-6.05918	-8.98637	2.96636	0.73934	-21.8133	-0.18903	-15.2908	7.22016	-1.56799	-39.6496	5.87015	-6.30441	4.2538	-2.30733	-17.8363
sulfamethazine	choline chloride	GLY		60	0.25	0.75		-2.02237	2.24122	-1.78802	-5.48464	-8.73912	3.24199	0.965282	-22.2888	-0.03553	-15.4772	7.14555	-1.70119	-39.6179	5.44911	-6.73804	3.90356	-2.66647	-17.3291
sulfamethazine	choline chloride	GLY		60	0.2	0.8		-2.0873	2.24122	-1.85394	-5.13644	-8.59216	3.39328	1.10895	-22.5801	0.06499	-15.5882	7.09736	-1.78101	-39.599	5.20143	-6.99602	3.70408	-2.88996	-17.0188
sulfamethazine	choline chloride	FRU		25	0.666667	0.333333		-2.1996	2.65513	-2.77731	-9.01739	-8.23756	2.18838	-0.224159	-16.2811	-1.28435	-14.7372	8.44864	-0.93511	-40.2208	7.73304	-6.49962	6.26026	-0.710951	-23.9397
sulfamethazine	choline chloride	FRU		25	0.5	0.5		-1.96555	2.65513	-2.54657	-9.00533	-8.0342	2.17587	-0.0200237	-15.9764	-1.59928	-15.9463	7.73287	-1.09156	-40.449	7.40605	-7.91212	5.557	-1.07154	-24.4726
sulfamethazine	choline chloride	FRU		25	0.333333	0.666667		-2.02934	2.65513	-2.42682	-8.93982	-7.66049	2.24756	0.201999	-15.6607	-1.76271	-16.8679	7.24474	-1.22541	-40.6659	7.17711	-9.20737	4.99718	-1.42741	-25.0051
sulfamethazine	choline chloride	GLU		25	0.666667	0.333333		-2.09966	2.65513	-3.1364	-5.68756	-6.28785	2.61641	0.678168	-16.4099	-0.79425	-15.5281	8.57249	-1.55708	-40.0916	4.89331	-9.24022	5.95608	-2.23525	-23.6817
sulfamethazine	choline chloride	GLU		25	0.5	0.5		-1.88443	2.65513	-3.07717	-4.11161	-4.95067	2.6609	1.52743	-16.1707	-0.87509	-16.9484	7.88244	-1.88273	-40.2799	3.23652	-11.9977	5.22154	-3.41016	-24.1092
sulfamethazine	choline chloride	GLU		25	0.333333	0.666667		-1.94358	2.65513	-3.04223	-2.62733	-3.53836	2.62499	2.45983	-15.944	-0.92277	-18.1459	7.29704	-2.14365	-40.4734	1.70456	-14.6076	4.67205	-4.60348	-24.5294
sulfamethazine	choline chloride	SOR		25	0.666667	0.333333		-2.00943	2.65513	-2.06002	-10.2774	-8.98767	1.2232	-0.190646	-16.2798	-2.26334	-15.8299	7.5922	-1.05452	-40.2664	8.01402	-6.84223	6.369	-0.863874	-23.9866
sulfamethazine	choline chloride	SOR		25	0.5	0.5		-1.78123	2.65513	-1.96458	-10.1604	-8.29923	1.39989	0.138456	-15.9111	-2.3936	-16.8568	7.10205	-1.2353	-40.5138	7.76684	-8.55759	5.70216	-1.37376	-24.6027
sulfamethazine	choline chloride	SOR		25	0.333333	0.666667		-1.84631	2.65513	-2.03236	-9.9113	-7.29845	1.70736	0.538917	-15.4463	-2.30109	-17.5411	6.88403	-1.38881	-40.7491	7.61021	-10.2426	5.17667	-1.92773	-25.3028
sulfamethazine	choline chloride	XYL		25	0.666667	0.333333		-2.07913	2.65513	-2.22282	-9.69119	-8.97228	1.67528	-0.0987682	-17.3177	-2.04114	-15.5969	7.84061	-1.2055	-40.1006	7.65005	-6.62459	6.16533	-1.10673	-22.7829
sulfamethazine	choline chloride	XYL		25	0.5	0.5		-1.85377	2.65513	-2.0546	-9.4802	-8.54481	1.83917	0.289099	-17.5363	-2.27073	-16.76	7.22104	-1.44338	-40.2929	7.20947	-8.21518	5.38187	-1.73248	-22.7566
sulfamethazine	choline chloride	XYL		25	0.333333	0.666667		-1.92527	2.65513	-2.08062	-9.08825	-7.78255	2.16532	0.752399	-17.6852	-2.23522	-17.543	6.90615	-1.64679	-40.4841	6.85303	-9.76046	4.74083	-2.39919	-22.7989
sulfamethazine	choline chloride	SUC		25	0.666667	0.333333		-2.50327	2.65513	-1.67757	-8.90145	-10.2927	0.533267	-0.428828	-17.4596	-2.78532	-16.2307	6.52666	-0.91088	-39.9806	6.11613	-5.93807	5.99339	-0.482052	-22.5211
sulfamethazine	choline chloride	SUC		25	0.5	0.5		-2.36972	2.65513	-1.80938	-7.65003	-9.63815	1.08958	-0.414151	-17.3535	-2.60542	-16.6439	6.33018	-1.07915	-40.047	5.04461	-7.00577	5.2406	-0.664999	-22.6935
sulfamethazine	choline chloride	SUC		25	0.333333	0.666667		-2.17961	2.65513	-2.01826	-6.42953	-8.94848	1.76743	-0.477577	-17.2347	-2.32034	-16.7646	6.39487	-1.24503	-40.0974	4.10919	-7.81611	4.62744	-0.767453	-22.8627
sulfamethazine	choline chloride	MAL		25	0.666667	0.333333		-2.58394	2.65513	-2.67144	-6.04415	-3.19145	0.873671	1.72007	-10.9147	-1.42884	-17.2811	7.54567	-1.57715	-40.4269	4.61531	-14.0896	6.672	-3.29722	-29.5123
sulfamethazine	choline chloride	MAL		25	0.5	0.5		-2.41121	2.65513	-2.78227	-4.09471	0.862972	0.701768	3.25648	-7.79934	-1.27759	-18.4581	7.11814	-1.81201	-40.6937	2.81712	-19.3211	6.41637	-5.06849	-32.8944
sulfamethazine	choline chloride	MAL		25	0.333333	0.666667		-2.20954	2.65513	-2.81322	-2.34113	4.98473	0.401269	4.86505	-4.67228	-1.23533	-19.4371	6.71743	-1.983	-40.923	1.1058	-24.4218	6.31616	-6.84805	-36.2507
sulfamethoxazole	choline chloride	GLY		25	0.8	0.2		-2.11822	2.09793	-0.585659	-7.1202	-10.6365	0.472536	-0.383139	-19.1029	-1.66373	-14.8747	4.98797	-0.98389	-35.2264	5.45647	-4.23818	4.51543	-0.600751	-16.1235
sulfamethoxazole	choline chloride	GLY		25	0.75	0.25		-1.98949	2.09793	-0.611451	-6.97375	-10.4362	0.581393	-0.299746	-19.0325	-1.62853	-14.8991	5.01164	-1.04353	-35.2042	5.34522	-4.46296	4.43025	-0.743784	-16.1717
sulfamethoxazole	choline chloride	GLY		25	0.666667	0.333333		-1.84637	2.09793	-0.660929	-6.71098	-10.0729	0.771652	-0.142102	-18.9095	-1.561	-14.9357	5.05547	-1.14721	-35.1633	5.14998	-4.86282	4.28382	-1.00511	-16.2538
sulfamethoxazole	choline chloride	GLY		25	0.5	0.5		-1.70666	2.09793	-0.795135	-6.09551	-9.21218	1.19033	0.260056	-18.643	-1.37783	-14.9845	5.16447	-1.37189	-35.0629	4.71768	-5.77235	3.97414	-1.63195	-16.4199
sulfamethoxazole	choline chloride	GLY		25	0.333333	0.666667		-1.80521	2.09793	-1.01028	-5.29525	-8.14856	1.67946	0.805724	-18.4151	-1.0842	-14.9818	5.31204	-1.62055	-34.9333	4.21105	-6.83327	3.63258	-2.42627	-16.5182
sulfamethoxazole	choline chloride	GLY		25	0.25	0.75		-1.92911	2.09793	-1.16524	-4.79092	-7.56032	1.95862	1.13346	-18.3879	-0.87269	-14.9614	5.39832	-1.75182	-34.8612	3.91823	-7.40108	3.4397	-2.88528	-16.4733
sulfamethoxazole	choline chloride	GLY		25	0.2	0.8		-2.05183	2.09793	-1.27444	-4.45037	-7.20916	2.13479	1.34241	-18.429	-0.72366	-14.9505	5.44758	-1.83128	-34.819	3.72671	-7.74133	3.31279	-3.17369	-16.39
sulfamethoxazole	choline chloride	GLY		30	0.8	0.2		-2.07562	2.0425	-0.574147	-6.90478	-10.5254	0.577937	-0.368117	-19.2582	-1.35852	-14.6578	5.06703	-0.94853	-35.2353	5.54626	-4.13246	4.48909	-0.580413	-15.9772
sulfamethoxazole	choline chloride	GLY		30	0.75	0.25		-1.94497	2.0425	-0.599248	-6.76464	-10.3305	0.683326	-0.28811	-19.1849	-1.32369	-14.6817	5.09008	-1.00664	-35.2134	5.44095	-4.35119	4.40675	-0.71853	-16.0285
sulfamethoxazole	choline chloride	GLY		30	0.666667	0.333333		-1.8308	2.0425	-0.64732	-6.51283	-9.97621	0.867713	-0.136405	-19.0561	-1.25698	-14.7176	5.13277	-1.10791	-35.1729	5.25585	-4.7414	4.26506	-0.971505	-16.1168
sulfamethoxazole	choline chloride	GLY		30	0.5	0.5		-1.68453	2.0425	-0.777131	-5.92164	-9.13793	1.27439	0.250666	-18.7796	-1.07684	-14.767	5.23885	-1.32856	-35.0735	4.8448	-5.6291	3.96446	-1.57923	-16.2939
sulfamethoxazole	choline chloride	GLY		30	0.333333	0.666667		-1.78955	2.0425	-0.983644	-5.15324	-8.09794	1.748	0.778593	-18.5306	-0.79026	-14.7685	5.3819	-1.57476	-34.9446	4.36298	-6.67058	3.6339	-2.35335	-16.414
sulfamethoxazole	choline chloride	GLY		30	0.25	0.75		-1.89384	2.0425	-1.13164	-4.66746	-7.5199	2.01823	1.09769	-18.4871	-0.58488	-14.7515	5.46514	-1.70566	-34.8721	4.08258	-7.23159	3.44691	-2.80335	-16.385
sulfamethoxazole	choline chloride	GLY		30	0.2	0.8		-2.00944	2.0425	-1.23583	-4.33757	-7.17368	2.1894	1.30207	-18.5179	-0.44029	-14.7427	5.51245	-1.78524	-34.8294	3.89728	-7.56906	3.32305	-3.08731	-16.3115
sulfamethoxazole	choline chloride	GLY		40	0.8	0.2		-2.02214	1.92722	-0.550274	-6.4608	-10.3038	0.801436	-0.341907	-19.5917	-0.7567	-14.2273	5.22752	-0.88264	-35.255	5.7041	-3.92347	4.42608	-0.540733	-15.6633
sulfamethoxazole	choline chloride	GLY		40	0.75	0.25		-1.91959	1.92722	-0.573972	-6.33271	-10.1194	0.900177	-0.268196	-19.5136	-0.72273	-14.2498	5.24932	-0.9376	-35.2336	5.60998	-4.1304	4.34914	-0.669404	-15.72
sulfamethoxazole	choline chloride	GLY		40	0.666667	0.333333		-1.80841	1.92722	-0.619191	-6.10199	-9.78513	1.07334	-0.128664	-19.378	-0.65791	-14.2843	5.28966	-1.03387	-35.1941	5.44408	-4.49917	4.21632	-0.905206	-15.8161
sulfamethoxazole	choline chloride	GLY		40	0.5	0.5		-1.67646	1.92722	-0.740214	-5.56172	-8.9914	1.45363	0.228895	-19.0778	-0.48442	-14.3346	5.38956	-1.24578	-35.097	5.0773	-5.34321	3.93593	-1.47467	-16.0192
sulfamethoxazole	choline chloride	GLY		40	0.333333	0.666667		-1.7695	1.92722	-0.929708	-4.8573	-8.00184	1.89562	0.721207	-18.7915	-0.21278	-14.3445	5.52276	-1.48594	-34.9699	4.64452	-6.34268	3.62714	-2.20715	-16.1784
sulfamethoxazole	choline chloride	GLY		40	0.25	0.75		-1.87566	1.92722	-1.06402	-4.40886	-7.44781	2.14773	1.02204	-18.7202	-0.02024	-14.3346	5.59923	-1.61548	-34.8971	4.38862	-6.88683	3.4515	-2.63752	-16.1769
sulfamethoxazole	choline chloride	GLY		40	0.2	0.8		-1.9917	1.92722	-1.15838	-4.10363	-7.11139	2.30658	1.21714	-18.7252	0.11502	-14.3305	5.6422	-1.69492	-34.8534	4.21865	-7.21911	3.33562	-2.91206	-16.1282
sulfamethoxazole	choline chloride	GLY		50	0.8	0.2		-2.00375	1.8062	-0.525466	-5.99636	-10.083	1.04288	-0.320312	-19.9597	-0.16581	-13.8003	5.39103	-0.82261	-35.2769	5.83055	-3.71734	4.34815	-0.502298	-15.3173
sulfamethoxazole	choline chloride	GLY		50	0.75	0.25		-1.89279	1.8062	-0.547726	-5.87962	-9.9103	1.13532	-0.253003	-19.8799	-0.13288	-13.8216	5.41152	-0.87437	-35.2562	5.74674	-3.91126	4.2762	-0.621367	-15.3763
sulfamethoxazole	choline chloride	GLY		50	0.666667	0.333333		-1.78107	1.8062	-0.590064	-5.67148	-9.59537	1.29578	-0.125138	-19.7345	-0.07025	-13.8545	5.44941	-0.96544	-35.2178	5.60123	-4.25913	4.15363	-0.840302	-15.4833
sulfamethoxazole	choline chloride	GLY		50	0.5	0.5		-1.65916	1.8062	-0.702325	-5.18245	-8.84756	1.64875	0.203563	-19.4132	0.09581	-13.9055	5.54266	-1.16785	-35.1233	5.27826	-5.05795	3.89391	-1.37141	-15.7101
sulfamethoxazole	choline chloride	GLY		50	0.333333	0.666667		-1.7588	1.8062	-0.875199	-4.54339	-7.91194	2.05746	0.660037	-19.0932	0.35154	-13.9239	5.66505	-1.40062	-34.9989	4.89493	-6.01199	3.60759	-2.06066	-15.9056
sulfamethoxazole	choline chloride	GLY		50	0.25	0.75		-1.85186	1.8062	-0.996216	-4.13612	-7.38234	2.28848	0.942748	-18.9891	0.53056	-13.9217	5.73394	-1.52793	-34.9264	4.66668	-6.53936	3.44546	-2.47068	-15.9373
sulfamethoxazole	choline chloride	GLY		50	0.2	0.8		-1.95964	1.8062	-1.08092	-3.85626	-7.05871	2.43459	1.12775	-18.9715	0.65586	-13.9227	5.77192	-1.60668	-34.8822	4.51212	-6.86399	3.33733	-2.73443	-15.9106
sulfamethoxazole	choline chloride	GLY		60	0.8	0.2		-1.96646	1.67962	-0.499877	-5.50863	-9.86228	1.30277	-0.302676	-20.3646	0.41464	-13.3765	5.5572	-0.76783	-35.3012	5.92327	-3.51427	4.25443	-0.465154	-14.9366
sulfamethoxazole	choline chloride	GLY		60	0.75	0.25		-1.85201	1.67962	-0.520704	-5.40504	-9.7	1.3874	-0.241297	-20.2785	0.44641	-13.3964	5.57638	-0.81636	-35.2811	5.85145	-3.69642	4.18898	-0.575063	-15.0026
sulfamethoxazole	choline chloride	GLY		60	0.666667	0.333333		-1.76175	1.67962	-0.560147	-5.21871	-9.40543	1.53541	-0.124879	-20.1267	0.50656	-13.4278	5.61172	-0.90213	-35.244	5.72527	-4.02242	4.07631	-0.777251	-15.1174
sulfamethoxazole	choline chloride	GLY		60	0.5	0.5		-1.64896	1.67962	-0.663665	-4.78162	-8.70502	1.85973	0.175588	-19.7862	0.66443	-13.4797	5.69774	-1.09439	-35.1527	5.44605	-4.77472	3.83801	-1.26998	-15.3664
sulfamethoxazole	choline chloride	GLY		60	0.333333	0.666667		-1.74117	1.67962	-0.820365	-4.20939	-7.8266	2.23339	0.595999	-19.4355	0.90341	-13.5068	5.80852	-1.31854	-35.0317	5.1128	-5.68021	3.57513	-1.91454	-15.5962
sulfamethoxazole	choline chloride	GLY		60	0.25	0.75		-1.85282	1.67962	-0.928492	-3.84356	-7.32508	2.44299	0.859836	-19.3036	1.06831	-13.5127	5.8691	-1.44272	-34.9604	4.91187	-6.18762	3.42611	-2.30256	-15.6568
sulfamethoxazole	choline chloride	GLY		60	0.2	0.8		-1.94846	1.67962	-1.00372	-3.59016	-7.01738	2.57562	1.0337	-19.2661	1.18303	-13.5195	5.90144	-1.52019	-34.9162	4.77319	-6.50211	3.32582	-2.55389	-15.6501
sulfamethoxazole	choline chloride	FRU		25	0.666667	0.333333		-2.10302	2.09793	-0.742838	-7.80572	-8.97032	0.41232	-0.326204	-15.6321	-1.44921	-14.8303	5.27057	-0.9578	-35.4189	6.35651	-5.85995	4.85825	-0.631596	-19.7868
sulfamethoxazole	choline chloride	FRU		25	0.5	0.5		-1.8484	2.09793	-0.937678	-7.76519	-7.58059	0.715123	-0.0993199	-13.7313	-1.18328	-14.881	5.50379	-1.0687	-35.5198	6.58191	-7.30042	4.78867	-0.96938	-21.7886
sulfamethoxazole	choline chloride	FRU		25	0.333333	0.666667		-1.91388	2.09793	-1.14728	-7.59402	-6.30982	1.08081	0.156604	-12.3067	-0.89721	-15.0275	5.67591	-1.17736	-35.6564	6.69681	-8.7177	4.5951	-1.33396	-23.3496
sulfamethoxazole	choline chloride	GLU		25	0.666667	0.333333		-2.04354	2.09793	-1.02336	-5.51941	-6.40036	0.385552	0.615839	-13.7162	-1.06635	-15.0207	5.61784	-1.38763	-35.2628	4.45306	-8.62033	5.23229	-2.00347	-21.5466
sulfamethoxazole	choline chloride	GLU		25	0.5	0.5		-1.72229	2.09793	-1.53003	-3.52172	-3.47829	0.981078	1.62596	-11.9003	-0.37481	-15.1841	6.01029	-1.66841	-35.3445	3.14691	-11.7058	5.02921	-3.29437	-23.4443
sulfamethoxazole	choline chloride	GLU		25	0.333333	0.666667		-1.85869	2.09793	-1.85911	-1.60846	-1.27575	1.40243	2.64692	-11.2732	0.07432	-15.7036	6.00035	-1.88414	-35.495	1.68278	-14.4279	4.59792	-4.53106	-24.2218
sulfamethoxazole	choline chloride	SOR		25	0.666667	0.333333		-1.81568	2.09793	-0.670936	-7.88589	-9.10488	0.463323	-0.327652	-16.2899	-1.54734	-15.1628	5.18653	-1.08258	-35.4802	6.33855	-6.05787	4.72321	-0.754928	-19.1903
sulfamethoxazole	choline chloride	SOR		25	0.5	0.5		-1.62816	2.09793	-0.802344	-7.97926	-7.68016	0.702449	-0.035845	-14.5538	-1.36799	-15.3504	5.36213	-1.23859	-35.5998	6.61127	-7.67022	4.65968	-1.20275	-21.046
sulfamethoxazole	choline chloride	SOR		25	0.333333	0.666667		-1.67529	2.09793	-0.970775	-8.00062	-6.11764	0.975275	0.357057	-12.8861	-1.13811	-15.5556	5.53442	-1.38717	-35.7464	6.86251	-9.43793	4.55914	-1.74423	-22.8603
sulfamethoxazole	choline chloride	XYL		25	0.666667	0.333333		-1.9659	2.09793	-0.686626	-7.616	-9.20667	0.616236	-0.225754	-17.0155	-1.52593	-15.1246	5.20755	-1.16407	-35.3847	6.09007	-5.91794	4.59131	-0.938316	-18.3692
sulfamethoxazole	choline chloride	XYL		25	0.5	0.5		-1.73545	2.09793	-0.831874	-7.52339	-7.85293	0.958611	0.142295	-15.7718	-1.32769	-15.295	5.39271	-1.36627	-35.453	6.1957	-7.4421	4.4341	-1.50856	-19.6813
sulfamethoxazole	choline chloride	XYL		25	0.333333	0.666667		-1.84076	2.09793	-1.01979	-7.32008	-6.39166	1.34537	0.62513	-14.7016	-1.07122	-15.4873	5.56681	-1.55956	-35.5513	6.24886	-9.09564	4.22144	-2.18469	-20.8497
sulfamethoxazole	choline chloride	SUC		25	0.666667	0.333333		-2.19069	2.09793	-0.772318	-6.57366	-8.90324	0.177351	-0.282688	-15.9818	-1.40897	-14.3672	5.0232	-0.72049	-35.2257	5.16469	-5.46396	4.84585	-0.437802	-19.2439
sulfamethoxazole	choline chloride	SUC		25	0.5	0.5		-1.96483	2.09793	-1.04081	-5.69797	-7.39817	0.426914	-0.0834126	-14.1698	-1.04252	-14.0361	5.17468	-0.70016	-35.1818	4.65545	-6.63796	4.74777	-0.616747	-21.012
sulfamethoxazole	choline chloride	SUC		25	0.333333	0.666667		-1.83295	2.09793	-1.43994	-4.49731	-5.99791	0.965734	0.0298677	-12.8937	-0.49778	-13.6453	5.44773	-0.71314	-35.1592	3.99953	-7.6474	4.482	-0.743008	-22.2655
sulfamethoxazole	choline chloride	MAL		25	0.666667	0.333333		-2.25496	2.09793	-1.11171	-5.21992	-2.59594	-0.443695	1.51123	-8.13918	-0.94575	-15.766	5.60955	-1.5193	-35.4903	4.27417	-13.1701	6.05325	-3.03053	-27.3511
sulfamethoxazole	choline chloride	MAL		25	0.5	0.5		-1.99364	2.09793	-1.52524	-3.11965	2.5446	-0.420164	3.17463	-3.70232	-0.38136	-16.2508	5.78133	-1.73448	-35.6834	2.73829	-18.7953	6.20149	-4.90911	-31.9811
sulfamethoxazole	choline chloride	MAL		25	0.333333	0.666667		-1.90128	2.09793	-1.75286	-1.15904	7.1831	-0.502131	4.84306	-0.201136	-0.07069	-16.8416	5.69913	-1.88157	-35.8759	1.08835	-24.0247	6.20126	-6.72463	-35.6748
sulfasalazine	choline chloride	GLY		25	0.8	0.2		-4.61979	6.32634	-8.13188	-8.91056	-12.1856	8.42417	-1.63509	-31.8385	-1.51308	-16.731	15.1791	-2.36243	-53.2781	7.39748	-4.54534	6.75491	-0.727344	-21.4396
sulfasalazine	choline chloride	GLY		25	0.75	0.25		-4.4437	6.32634	-7.74335	-9.12871	-12.6831	8.02121	-1.5139	-32.1752	-2.04335	-17.538	14.459	-2.44006	-53.2643	7.08537	-4.85483	6.43778	-0.92616	-21.0891
sulfasalazine	choline chloride	GLY		25	0.666667	0.333333		-4.26761	6.32634	-7.15729	-9.41433	-13.4303	7.40603	-1.29645	-32.7351	-2.84324	-18.7993	13.3313	-2.56452	-53.2403	6.57109	-5.36898	5.92529	-1.26807	-20.5053
sulfasalazine	choline chloride	GLY		25	0.5	0.5		-4.16115	6.32634	-6.25915	-9.6392	-14.5772	6.43773	-0.813495	-33.8521	-4.06905	-20.9577	11.4061	-2.8032	-53.1891	5.57015	-6.38053	4.96837	-1.98971	-19.337
sulfasalazine	choline chloride	GLY		25	0.333333	0.666667		-4.25964	6.32634	-5.77802	-9.34959	-15.2243	5.85983	-0.277349	-34.9645	-4.72572	-22.5711	9.98396	-3.03629	-53.1327	4.62387	-7.34681	4.12413	-2.75894	-18.1682
sulfasalazine	choline chloride	GLY		25	0.25	0.75		-4.39794	6.32634	-5.69213	-9.01947	-15.372	5.70154	0.0095425	-35.5188	-4.84294	-23.1795	9.45216	-3.15199	-53.1023	4.17653	-7.80753	3.75062	-3.16153	-17.5836
sulfasalazine	choline chloride	GLY		25	0.2	0.8		-4.5376	6.32634	-5.68131	-8.77295	-15.416	5.63439	0.18846	-35.8512	-4.85771	-23.4945	9.17542	-3.22116	-53.0833	3.91524	-8.07844	3.54103	-3.40962	-17.2322
sulfasalazine	choline chloride	GLY		30	0.8	0.2		-4.58503	6.253	-7.97757	-8.65741	-12.0184	8.47167	-1.62267	-31.8302	-1.05954	-16.4569	15.2638	-2.33425	-53.2698	7.59787	-4.43855	6.79218	-0.711578	-21.4395
sulfasalazine	choline chloride	GLY		30	0.75	0.25		-4.42022	6.253	-7.59368	-8.87802	-12.5182	8.06885	-1.50459	-32.1668	-1.59229	-17.2626	14.5438	-2.41078	-53.2559	7.28573	-4.74442	6.47495	-0.906185	-21.0891
sulfasalazine	choline chloride	GLY		30	0.666667	0.333333		-4.25181	6.253	-7.014	-9.16817	-13.2698	7.45388	-1.293	-32.7267	-2.39672	-18.5223	13.4161	-2.53393	-53.2321	6.77145	-5.25251	5.96222	-1.24093	-20.5053
sulfasalazine	choline chloride	GLY		30	0.5	0.5		-4.16115	6.253	-6.12347	-9.4031	-14.4267	6.48619	-0.82303	-33.8439	-3.63253	-20.679	11.4907	-2.771	-53.181	5.77057	-6.25227	5.00446	-1.94797	-19.3371
sulfasalazine	choline chloride	GLY		30	0.333333	0.666667		-4.25181	6.253	-5.64298	-9.12368	-15.0837	5.9094	-0.300515	-34.9566	-4.29932	-22.2916	10.0681	-3.00318	-53.1249	4.82436	-7.20791	4.1587	-2.70267	-18.1683
sulfasalazine	choline chloride	GLY		30	0.25	0.75		-4.38722	6.253	-5.55508	-8.79836	-15.2362	5.75189	-0.0204925	-35.5111	-4.42131	-22.9001	9.53604	-3.11863	-53.0947	4.37704	-7.66393	3.78415	-3.09814	-17.5837
sulfasalazine	choline chloride	GLY		30	0.2	0.8		-4.50864	6.253	-5.54248	-8.55456	-15.283	5.68526	0.1543	-35.8436	-4.43879	-23.2153	9.2591	-3.18773	-53.0759	4.11577	-7.93223	3.57384	-3.34203	-17.2322
sulfasalazine	choline chloride	GLY		40	0.8	0.2		-4.55284	6.09756	-7.67516	-8.16403	-11.6841	8.56581	-1.59817	-31.8141	-0.17064	-15.9094	15.4318	-2.27887	-53.2536	7.99339	-4.22527	6.86595	-0.680698	-21.4395
sulfasalazine	choline chloride	GLY		40	0.75	0.25		-4.40894	6.09756	-7.30012	-8.38925	-12.1881	8.16321	-1.48605	-32.1506	-0.70826	-16.7122	14.7118	-2.35312	-53.2398	7.68099	-4.52409	6.54855	-0.86707	-21.0891
sulfasalazine	choline chloride	GLY		40	0.666667	0.333333		-4.23657	6.09756	-6.73272	-8.68802	-12.9482	7.54861	-1.28565	-32.7106	-1.52163	-17.9686	13.584	-2.47344	-53.2159	7.16639	-5.02037	6.03538	-1.18779	-20.5054
sulfasalazine	choline chloride	GLY		40	0.5	0.5		-4.14267	6.09756	-5.85698	-8.94208	-14.1243	6.58198	-0.84077	-33.828	-2.77701	-20.1214	11.658	-2.70692	-53.1652	6.16507	-5.99711	5.07601	-1.86615	-19.3372
sulfasalazine	choline chloride	GLY		40	0.333333	0.666667		-4.24413	6.09756	-5.37802	-8.68205	-14.8004	6.00727	-0.344752	-34.9412	-3.46359	-21.7323	10.2346	-2.93694	-53.1097	5.21846	-6.93185	4.22728	-2.59219	-18.1685
sulfasalazine	choline chloride	GLY		40	0.25	0.75		-4.35655	6.09756	-5.28639	-8.36592	-14.9621	5.85123	-0.0781625	-35.496	-3.59495	-22.3407	9.70192	-3.05176	-53.0798	4.77097	-7.3786	3.85069	-2.9736	-17.5838
sulfasalazine	choline chloride	GLY		40	0.2	0.8		-4.48149	6.09756	-5.27046	-8.12741	-15.0146	5.78558	0.088526	-35.8288	-3.61778	-22.6563	9.42457	-3.12064	-53.0612	4.50963	-7.64174	3.63899	-3.20917	-17.2323
sulfasalazine	choline chloride	GLY		50	0.8	0.2		-4.52288	5.93075	-7.38081	-7.68723	-11.3502	8.65871	-1.57391	-31.7985	0.69483	-15.3627	15.5975	-2.22467	-53.2381	8.38206	-4.01251	6.93878	-0.650764	-21.4396
sulfasalazine	choline chloride	GLY		50	0.75	0.25		-4.35655	5.93075	-7.01412	-7.91679	-11.8581	8.25627	-1.46744	-32.135	0.15239	-16.1627	14.8775	-2.2966	-53.2242	8.06918	-4.30456	6.62124	-0.829163	-21.0892
sulfasalazine	choline chloride	GLY		50	0.666667	0.333333		-4.22185	5.93075	-6.45838	-8.22359	-12.626	7.64193	-1.27764	-32.6949	-0.6697	-17.4154	13.7496	-2.41392	-53.2004	7.55389	-4.78947	6.10769	-1.13628	-20.5055
sulfasalazine	choline chloride	GLY		50	0.5	0.5		-4.13668	5.93075	-5.59691	-8.49543	-13.82	6.67619	-0.85661	-33.8126	-1.94405	-19.5639	11.823	-2.64334	-53.1499	6.55138	-5.74396	5.14677	-1.78673	-19.3373
sulfasalazine	choline chloride	GLY		50	0.333333	0.666667		-4.22185	5.93075	-5.11977	-8.2536	-14.5144	6.10335	-0.386096	-34.9262	-2.64988	-21.1728	10.3986	-2.87082	-53.0948	5.60372	-6.6584	4.2952	-2.48472	-18.1685
sulfasalazine	choline chloride	GLY		50	0.25	0.75		-4.33724	5.93075	-5.02478	-7.94616	-14.6851	5.9487	-0.132505	-35.4814	-2.79039	-21.7811	9.86532	-2.98482	-53.0652	5.15577	-7.09607	3.91662	-2.85231	-17.5838
sulfasalazine	choline chloride	GLY		50	0.2	0.8		-4.46852	5.93075	-5.00579	-7.71269	-14.7429	5.88397	0.026308	-35.8144	-2.81848	-22.097	9.58757	-3.05338	-53.0467	4.89421	-7.3541	3.7036	-3.07969	-17.2323
sulfasalazine	choline chloride	GLY		60	0.8	0.2		-4.46852	5.75293	-7.09426	-7.22636	-11.0165	8.75024	-1.54969	-31.7835	1.53776	-14.8169	15.761	-2.17156	-53.2232	8.76412	-3.8004	7.01075	-0.62187	-21.4397
sulfasalazine	choline chloride	GLY		60	0.75	0.25		-4.31876	5.75293	-6.73548	-7.45997	-11.528	8.34791	-1.44859	-32.1199	0.99059	-15.614	15.041	-2.24115	-53.2093	8.45056	-4.08595	6.6931	-0.792565	-21.0893
sulfasalazine	choline chloride	GLY		60	0.666667	0.333333		-4.17393	5.75293	-6.19084	-7.77422	-12.3031	7.73377	-1.26883	-32.6798	0.15999	-16.8631	13.913	-2.35535	-53.1854	7.93421	-4.55995	6.1792	-1.08652	-20.5056
sulfasalazine	choline chloride	GLY		60	0.5	0.5		-4.10791	5.75293	-5.34315	-8.0626	-13.5138	6.76876	-0.8705	-33.7977	-1.13279	-19.0069	11.9856	-2.58038	-53.135	6.92981	-5.49306	5.21682	-1.70988	-19.3374
sulfasalazine	choline chloride	GLY		60	0.333333	0.666667		-4.18709	5.75293	-4.86806	-7.83782	-14.2256	6.19759	-0.424436	-34.9117	-1.85733	-20.6135	10.5601	-2.80497	-53.0803	5.98049	-6.38787	4.36248	-2.38053	-18.1685
sulfasalazine	choline chloride	GLY		60	0.25	0.75		-4.29243	5.75293	-4.77006	-7.53859	-14.4049	6.04424	-0.183397	-35.4672	-2.00678	-21.2216	10.0262	-2.91798	-53.0509	5.53181	-6.81666	3.98201	-2.73458	-17.5837
sulfasalazine	choline chloride	GLY		60	0.2	0.8		-4.42022	5.75293	-4.74826	-7.30991	-14.468	5.9804	-0.0322	-35.8004	-2.04003	-21.5376	9.74811	-2.98609	-53.0326	5.26988	-7.06968	3.76771	-2.95389	-17.2321
sulfasalazine	choline chloride	FRU		25	0.666667	0.333333		-4.38909	6.32634	-7.20106	-10.5292	-13.0867	6.88694	-1.61018	-29.99	-2.78349	-19.5886	13.162	-2.32186	-53.9654	7.74567	-6.5019	6.27503	-0.711677	-23.9754
sulfasalazine	choline chloride	FRU		25	0.5	0.5		-4.11282	6.32634	-6.37455	-11.3385	-13.9122	5.84884	-1.35938	-29.7253	-3.91155	-21.8366	11.4268	-2.43381	-54.2629	7.42693	-7.92441	5.57793	-1.07443	-24.5376
sulfasalazine	choline chloride	FRU		25	0.333333	0.666667		-4.22452	6.32634	-5.85626	-11.8226	-14.2857	5.1738	-1.09305	-29.4503	-4.61893	-23.5182	10.1939	-2.52631	-54.5441	7.2037	-9.2325	5.02013	-1.43326	-25.0938
sulfasalazine	choline chloride	GLU		25	0.666667	0.333333		-4.2822	6.32634	-7.67984	-7.02712	-11.0351	7.1392	-0.496039	-30.1049	-2.13004	-20.2786	13.1015	-2.73323	-53.802	4.89708	-9.2436	5.96226	-2.23719	-23.6971
sulfasalazine	choline chloride	GLU		25	0.5	0.5		-4.09745	6.32634	-7.1274	-6.12313	-10.7906	6.12907	0.4018	-29.9218	-2.88403	-22.7962	11.3562	-3.01206	-54.0491	3.2391	-12.0056	5.22716	-3.41386	-24.1273
sulfasalazine	choline chloride	GLU		25	0.333333	0.666667		-4.15702	6.32634	-6.82093	-5.00841	-10.1535	5.35792	1.36982	-29.7514	-3.30231	-24.7735	10.0352	-3.23922	-54.3018	1.7061	-14.62	4.67724	-4.60904	-24.5504
sulfasalazine	choline chloride	SOR		25	0.666667	0.333333		-4.24962	6.32634	-6.10158	-12.366	-14.2328	5.45993	-1.60282	-29.8291	-4.2841	-21.0961	11.9056	-2.4736	-54.0133	8.08186	-6.86327	6.44566	-0.870779	-24.1842
sulfasalazine	choline chloride	SOR		25	0.5	0.5		-4.05606	6.32634	-5.3963	-13.0956	-14.5521	4.62078	-1.22638	-29.4789	-5.2467	-23.1671	10.4036	-2.61715	-54.3363	7.84886	-8.61499	5.78283	-1.39077	-24.8574
sulfasalazine	choline chloride	SOR		25	0.333333	0.666667		-4.10458	6.32634	-5.10654	-13.3224	-14.2541	4.27004	-0.788394	-29.1186	-5.64218	-24.5707	9.50698	-2.73844	-54.6489	7.68021	-10.3166	5.23694	-1.95005	-25.5303
sulfasalazine	choline chloride	XYL		25	0.666667	0.333333		-4.37433	6.32634	-6.38631	-11.5909	-13.9082	6.06321	-1.42858	-30.8917	-3.89549	-20.5441	12.2815	-2.54187	-53.8027	7.69543	-6.63598	6.21827	-1.11329	-22.9109
sulfasalazine	choline chloride	XYL		25	0.5	0.5		-4.15945	6.32634	-5.58753	-12.258	-14.4798	5.16086	-0.97474	-31.1024	-4.98571	-22.7362	10.6071	-2.72487	-54.0486	7.27226	-8.25642	5.4462	-1.75013	-22.9461
sulfasalazine	choline chloride	XYL		25	0.333333	0.666667		-4.20469	6.32634	-5.22097	-12.3956	-14.4467	4.75082	-0.461423	-31.321	-5.486	-24.2674	9.54245	-2.88529	-54.3004	6.90956	-9.82068	4.79163	-2.42387	-22.9793
sulfasalazine	choline chloride	SUC		25	0.666667	0.333333		-4.48263	6.32634	-5.23251	-11.7137	-15.9392	3.79792	-1.62428	-30.6599	-5.47024	-21.9185	9.96033	-2.11367	-53.6305	6.2435	-5.97933	6.16241	-0.489392	-22.9707
sulfasalazine	choline chloride	SUC		25	0.5	0.5		-4.26894	6.32634	-4.82981	-11.1415	-16.3002	3.37252	-1.54329	-30.7116	-6.01987	-23.3658	8.71389	-2.21855	-53.7368	5.12167	-7.06566	5.34137	-0.67526	-23.0252
sulfasalazine	choline chloride	SUC		25	0.333333	0.666667		-4.09897	6.32634	-4.95776	-9.99374	-16.0736	3.65267	-1.56381	-30.7434	-5.84523	-23.9392	8.33211	-2.33883	-53.8139	4.14851	-7.86557	4.67944	-0.775025	-23.0705
sulfasalazine	choline chloride	MAL		25	0.666667	0.333333		-4.57694	6.32634	-6.47777	-8.39654	-9.28304	4.27162	0.487968	-24.6764	-3.77067	-23.398	10.9625	-2.81775	-54.2504	4.62587	-14.1149	6.69086	-3.30572	-29.574
sulfasalazine	choline chloride	MAL		25	0.5	0.5		-4.30787	6.32634	-6.30354	-6.83013	-6.04097	3.37303	2.06208	-21.6588	-4.00846	-25.3917	9.8018	-3.01628	-54.6042	2.82167	-19.3508	6.42877	-5.07836	-32.9454
sulfasalazine	choline chloride	MAL		25	0.333333	0.666667		-4.14861	6.32634	-6.22841	-5.21827	-2.3948	2.64877	3.70273	-18.5992	-4.111	-26.8571	8.97639	-3.15862	-54.9073	1.10727	-24.4623	6.32762	-6.86135	-36.3082
sulfacetamide	choline chloride	GLY		25	0.8	0.2		-1.52288	1.9725	-0.541189	-6.20895	-9.13074	0.120578	-0.416436	-15.3483	-1.01244	-13.327	4.4539	-1.02585	-30.9241	5.19651	-4.19622	4.33332	-0.609414	-15.5758
sulfacetamide	choline chloride	GLY		25	0.75	0.25		-1.05909	1.9725	-0.563335	-6.07633	-8.9517	0.217602	-0.341128	-15.2842	-0.98221	-13.3563	4.46982	-1.08475	-30.9032	5.09412	-4.40459	4.25222	-0.743622	-15.619
sulfacetamide	choline chloride	GLY		25	0.666667	0.333333		-0.748776	1.9725	-0.605684	-5.84066	-8.62306	0.385103	-0.197564	-15.1651	-0.92441	-13.4011	4.49969	-1.18709	-30.8639	4.91625	-4.77804	4.11459	-0.989526	-15.6988
sulfacetamide	choline chloride	GLY		25	0.5	0.5		-0.477478	1.9725	-0.719591	-5.29555	-7.82884	0.748164	0.173192	-14.8824	-0.76895	-13.4676	4.57631	-1.40963	-30.7644	4.5266	-5.63875	3.82815	-1.58282	-15.882
sulfacetamide	choline chloride	GLY		25	0.333333	0.666667		-0.765559	1.9725	-0.900116	-4.59782	-6.81293	1.16644	0.686478	-14.5778	-0.52256	-13.4829	4.68651	-1.65963	-30.6292	4.07526	-6.66995	3.52007	-2.34611	-16.0513
sulfacetamide	choline chloride	GLY		25	0.25	0.75		-0.86774	1.9725	-1.03073	-4.15873	-6.22492	1.40709	1.00341	-14.4712	-0.34429	-13.4665	4.75641	-1.79466	-30.5489	3.81444	-7.24157	3.34932	-2.79807	-16.0778
sulfacetamide	choline chloride	GLY		25	0.2	0.8		-0.972773	1.9725	-1.1244	-3.85848	-5.86079	1.5628	1.20966	-14.4508	-0.21645	-13.4532	4.79974	-1.87788	-30.4996	3.64203	-7.59244	3.23694	-3.08754	-16.0488
sulfacetamide	choline chloride	GLY		30	0.8	0.2		-1.4916	1.92674	-0.531603	-6.01538	-9.03964	0.211431	-0.401743	-15.4871	-0.72961	-13.1332	4.52288	-0.99116	-30.9293	5.28577	-4.09355	4.31145	-0.589417	-15.4423
sulfacetamide	choline chloride	GLY		30	0.75	0.25		-1.04393	1.92674	-0.553228	-5.88799	-8.86484	0.305991	-0.329365	-15.4207	-0.6996	-13.1614	4.53862	-1.0486	-30.9085	5.18839	-4.29653	4.23263	-0.719235	-15.4878
sulfacetamide	choline chloride	GLY		30	0.666667	0.333333		-0.734781	1.92674	-0.594534	-5.6615	-8.54409	0.469335	-0.191336	-15.2979	-0.64227	-13.2047	4.56813	-1.14863	-30.8694	5.01923	-4.66056	4.09879	-0.957294	-15.5715
sulfacetamide	choline chloride	GLY		30	0.5	0.5		-0.470082	1.92674	-0.705071	-5.13805	-7.76972	0.823037	0.165333	-15.0071	-0.48888	-13.27	4.64337	-1.36712	-30.7706	4.64917	-5.50031	3.82033	-1.53245	-15.7635
sulfacetamide	choline chloride	GLY		30	0.333333	0.666667		-0.747462	1.92674	-0.878706	-4.46732	-6.77935	1.23011	0.660692	-14.6931	-0.24792	-13.2883	4.7503	-1.6141	-30.6366	4.2194	-6.50895	3.52019	-2.27479	-15.9435
sulfacetamide	choline chloride	GLY		30	0.25	0.75		-0.859084	1.92674	-1.00331	-4.04486	-6.20569	1.46352	0.96763	-14.5791	-0.07501	-13.2757	4.81709	-1.74821	-30.5568	3.96985	-7.06996	3.35357	-2.71584	-15.9778
sulfacetamide	choline chloride	GLY		30	0.2	0.8		-0.958292	1.92674	-1.09232	-3.75536	-5.84907	1.61426	1.16847	-14.5518	0.04852	-13.2653	4.85799	-1.83114	-30.5075	3.80388	-7.41622	3.24373	-2.99961	-15.9557
sulfacetamide	choline chloride	GLY		40	0.8	0.2		-1.38185	1.83138	-0.511506	-5.61518	-8.86059	0.405084	-0.375909	-15.7905	-0.17226	-12.7501	4.66229	-0.92634	-30.942	5.44292	-3.88955	4.25721	-0.550431	-15.1515
sulfacetamide	choline chloride	GLY		40	0.75	0.25		-1.00004	1.83138	-0.532083	-5.49783	-8.69487	0.494871	-0.309373	-15.7213	-0.14276	-12.776	4.67764	-0.98078	-30.9214	5.35507	-4.08115	4.18277	-0.671407	-15.2001
sulfacetamide	choline chloride	GLY		40	0.666667	0.333333		-0.711572	1.83138	-0.571226	-5.28999	-8.39072	0.649441	-0.182446	-15.5919	-0.08665	-12.8162	4.7063	-1.07602	-30.8828	5.20334	-4.42549	4.05686	-0.893574	-15.2909
sulfacetamide	choline chloride	GLY		40	0.5	0.5		-0.463429	1.83138	-0.674973	-4.8101	-7.65679	0.983625	0.146487	-15.286	0.06207	-12.8791	4.77853	-1.28584	-30.7859	4.87217	-5.22236	3.7949	-1.43233	-15.4999
sulfacetamide	choline chloride	GLY		40	0.333333	0.666667		-0.732828	1.83138	-0.835011	-4.19471	-6.71805	1.36658	0.606402	-14.9519	0.29149	-12.9031	4.87846	-1.52587	-30.6546	4.4862	-6.18507	3.51188	-2.13227	-15.7027
sulfacetamide	choline chloride	GLY		40	0.25	0.75		-0.827689	1.83138	-0.947926	-3.80671	-6.1729	1.58427	0.893765	-14.8208	0.45335	-12.8979	4.93876	-1.65756	-30.576	4.26006	-6.72502	3.35449	-2.55133	-15.7552
sulfacetamide	choline chloride	GLY		40	0.2	0.8		-0.927125	1.83138	-1.02791	-3.54117	-5.83161	1.72335	1.08345	-14.776	0.56801	-12.8934	4.97458	-1.73953	-30.527	4.10918	-7.06184	3.25123	-2.82298	-15.751
sulfacetamide	choline chloride	GLY		50	0.8	0.2		-1.28811	1.73102	-0.490321	-5.19529	-8.68478	0.615127	-0.354159	-16.1299	0.37449	-12.3726	4.80346	-0.8671	-30.9578	5.56978	-3.6878	4.18833	-0.512941	-14.8279
sulfacetamide	choline chloride	GLY		50	0.75	0.25		-0.94531	1.73102	-0.509812	-5.089	-8.52834	0.699134	-0.2935	-16.0564	0.40332	-12.3962	4.81836	-0.91849	-30.9375	5.49232	-3.8679	4.11923	-0.62499	-14.881
sulfacetamide	choline chloride	GLY		50	0.666667	0.333333		-0.694584	1.73102	-0.546726	-4.90125	-8.24021	0.843449	-0.177181	-15.9175	0.45793	-12.4334	4.84602	-1.00877	-30.8996	5.35918	-4.1932	4.00257	-0.831589	-14.9821
sulfacetamide	choline chloride	GLY		50	0.5	0.5		-0.45273	1.73102	-0.643639	-4.4647	-7.54789	1.15741	0.124678	-15.5991	0.60129	-12.4938	4.91486	-1.20928	-30.8047	5.06599	-4.94587	3.75745	-1.33396	-15.2057
sulfacetamide	choline chloride	GLY		50	0.333333	0.666667		-0.709787	1.73102	-0.79034	-3.90586	-6.66299	1.51446	0.549217	-15.2461	0.8183	-12.5233	5.00714	-1.44123	-30.6769	4.72416	-5.86033	3.49268	-1.99045	-15.4308
sulfacetamide	choline chloride	GLY		50	0.25	0.75		-0.812677	1.73102	-0.892006	-3.55297	-6.14789	1.71562	0.816867	-15.0991	0.9687	-12.5256	5.06059	-1.56973	-30.6001	4.52167	-6.37771	3.34497	-2.3866	-15.501
sulfacetamide	choline chloride	GLY		50	0.2	0.8		-0.909178	1.73102	-0.963312	-3.31003	-5.8257	1.84401	0.994265	-15.044	1.07418	-12.5272	5.0911	-1.65023	-30.5518	4.38421	-6.70149	3.24709	-2.64449	-15.5078
sulfacetamide	choline chloride	GLY		60	0.8	0.2		-1.24665	1.62582	-0.468173	-4.75498	-8.51143	0.840664	-0.336279	-16.5038	0.91114	-12	4.94617	-0.8129	-30.9766	5.66612	-3.48861	4.10551	-0.476621	-14.4727
sulfacetamide	choline chloride	GLY		60	0.75	0.25		-0.933488	1.62582	-0.486533	-4.66013	-8.36348	0.918382	-0.280903	-16.4245	0.93915	-12.0216	4.96051	-0.86122	-30.9566	5.59928	-3.65815	4.04213	-0.580317	-14.5321
sulfacetamide	choline chloride	GLY		60	0.666667	0.333333		-0.683087	1.62582	-0.521173	-4.49069	-8.09301	1.05335	-0.175056	-16.2817	0.99197	-12.0559	4.987	-0.94643	-30.9196	5.48266	-3.96289	3.93365	-0.771374	-14.6379
sulfacetamide	choline chloride	GLY		60	0.5	0.5		-0.449564	1.62582	-0.611245	-4.09854	-7.44304	1.34534	0.100382	-15.9505	1.12934	-12.1138	5.05202	-1.13708	-30.8274	5.22788	-4.67077	3.70668	-1.23746	-14.8769
sulfacetamide	choline chloride	GLY		60	0.333333	0.666667		-0.701715	1.62582	-0.744841	-3.59579	-6.61443	1.67571	0.489907	-15.5831	1.33308	-12.1491	5.13595	-1.35992	-30.7036	4.92887	-5.53467	3.46024	-1.84983	-15.1206
sulfacetamide	choline chloride	GLY		60	0.25	0.75		-0.801645	1.62582	-0.835643	-3.27782	-6.13244	1.86009	0.737118	-15.4244	1.47156	-12.159	5.18217	-1.48448	-30.6293	4.74938	-6.02659	3.32208	-2.2216	-15.2049
sulfacetamide	choline chloride	GLY		60	0.2	0.8		-0.901564	1.62582	-0.898622	-3.05933	-5.82952	1.97634	0.902257	-15.3563	1.5676	-12.1668	5.20717	-1.56296	-30.5822	4.62693	-6.33731	3.23083	-2.46522	-15.226
sulfacetamide	choline chloride	FRU		25	0.666667	0.333333		-0.859148	1.9725	-0.670682	-6.90898	-7.56001	-0.0139206	-0.359653	-12.0003	-0.8357	-13.2965	4.64055	-0.98779	-31.0619	6.07328	-5.73645	4.65447	-0.628137	-19.0616
sulfacetamide	choline chloride	FRU		25	0.5	0.5		-0.698204	1.9725	-0.826769	-6.94544	-6.24134	0.192389	-0.141684	-10.1038	-0.62267	-13.3543	4.79341	-1.08721	-31.1238	6.32277	-7.11294	4.60102	-0.945526	-21.0199
sulfacetamide	choline chloride	FRU		25	0.333333	0.666667		-0.837972	1.9725	-1.0106	-6.87715	-4.92323	0.470986	0.115215	-8.48687	-0.37176	-13.4511	4.93455	-1.18658	-31.2145	6.50539	-8.52782	4.46356	-1.3018	-22.7276
sulfacetamide	choline chloride	GLU		25	0.666667	0.333333		-0.806719	1.9725	-0.842958	-4.80027	-5.38223	-0.10702	0.496441	-10.4842	-0.60057	-13.6482	4.80539	-1.39822	-30.9369	4.1997	-8.26601	4.91241	-1.89466	-20.4528
sulfacetamide	choline chloride	GLU		25	0.5	0.5		-0.726182	1.9725	-1.21149	-3.14174	-2.48625	0.242873	1.47887	-8.25065	-0.09758	-13.8532	5.08343	-1.69119	-30.963	3.04416	-11.367	4.84056	-3.17006	-22.7123
sulfacetamide	choline chloride	GLU		25	0.333333	0.666667		-0.846476	1.9725	-1.53122	-1.31753	-0.0332268	0.647436	2.51348	-7.2086	0.3388	-14.2423	5.16521	-1.93195	-31.066	1.65633	-14.2091	4.51777	-4.44543	-23.8574
sulfacetamide	choline chloride	SOR		25	0.666667	0.333333		-1.39462	1.9725	-0.616677	-6.9899	-7.60973	0.0426151	-0.338605	-12.5649	-0.90941	-13.5458	4.59684	-1.09065	-31.1245	6.08049	-5.93609	4.55422	-0.752045	-18.5596
sulfacetamide	choline chloride	SOR		25	0.5	0.5		-0.909014	1.9725	-0.735343	-7.14003	-6.18361	0.212353	-0.0475838	-10.7582	-0.74745	-13.6878	4.73435	-1.22947	-31.2037	6.39258	-7.50422	4.522	-1.18189	-20.4454
sulfacetamide	choline chloride	SOR		25	0.333333	0.666667		-0.97668	1.9725	-0.894047	-7.23132	-4.56	0.422027	0.348934	-8.92803	-0.53084	-13.8275	4.88537	-1.36446	-31.3023	6.70048	-9.26754	4.46334	-1.71339	-22.3743
sulfacetamide	choline chloride	XYL		25	0.666667	0.333333		-1.44543	1.9725	-0.627908	-6.72409	-7.74252	0.200173	-0.250093	-13.3045	-0.89408	-13.543	4.61558	-1.1808	-31.046	5.83001	-5.80053	4.41541	-0.930707	-17.7415
sulfacetamide	choline chloride	XYL		25	0.5	0.5		-0.965654	1.9725	-0.755267	-6.69493	-6.41272	0.471364	0.107078	-12.0041	-0.72025	-13.6868	4.75892	-1.36948	-31.0837	5.97468	-7.27411	4.28756	-1.47656	-19.0796
sulfacetamide	choline chloride	XYL		25	0.333333	0.666667		-1.03635	1.9725	-0.926917	-6.57327	-4.9095	0.791863	0.584565	-10.7743	-0.48598	-13.8292	4.91089	-1.55447	-31.1415	6.08729	-8.91974	4.11903	-2.13904	-20.3672
sulfacetamide	choline chloride	SUC		25	0.666667	0.333333		-1.07897	1.9725	-0.701136	-5.75094	-7.53735	-0.24094	-0.346335	-12.2623	-0.79413	-12.898	4.42557	-0.78729	-30.871	4.95681	-5.36062	4.66651	-0.440955	-18.6086
sulfacetamide	choline chloride	SUC		25	0.5	0.5		-0.91822	1.9725	-0.935642	-4.99746	-6.09315	-0.0796411	-0.177751	-10.3064	-0.47407	-12.6099	4.53663	-0.78387	-30.7918	4.52339	-6.51678	4.61627	-0.606119	-20.4855
sulfacetamide	choline chloride	SUC		25	0.333333	0.666667		-0.784517	1.9725	-1.29358	-3.92499	-4.69617	0.354453	-0.0800492	-8.77984	0.01446	-12.2561	4.76884	-0.81174	-30.7357	3.93945	-7.55997	4.41439	-0.731691	-21.9559
sulfacetamide	choline chloride	MAL		25	0.666667	0.333333		-1.3579	1.9725	-0.922339	-4.5653	-1.59624	-0.914059	1.37542	-4.95429	-0.49223	-14.2366	4.83722	-1.51259	-31.1096	4.07307	-12.6404	5.75128	-2.88801	-26.1553
sulfacetamide	choline chloride	MAL		25	0.5	0.5		-1.22876	1.9725	-1.27374	-2.68492	3.71446	-1.02743	3.04238	-0.00391856	-0.01262	-14.6461	5.01409	-1.73722	-31.2415	2.6723	-18.3605	6.04152	-4.7796	-31.2376
sulfacetamide	choline chloride	MAL		25	0.333333	0.666667		-0.976721	1.9725	-1.49629	-0.781015	8.5336	-1.11258	4.71953	3.7739	0.29112	-15.1419	4.995	-1.8966	-31.3974	1.07214	-23.6755	6.10758	-6.61613	-35.1713
sulfanilamide	choline chloride	GLY		25	0.8	0.2		-1.58603	1.4607	-0.424487	-3.61345	-7.67024	0.316656	-0.288352	-12.255	0.70735	-11.774	3.83425	-0.85221	-25.9883	4.3208	-4.10377	3.51759	-0.563858	-13.7332
sulfanilamide	choline chloride	GLY		25	0.75	0.25		-1.07212	1.4607	-0.440024	-3.52754	-7.53096	0.376351	-0.223196	-12.1853	0.72855	-11.7987	3.8461	-0.89956	-25.9717	4.25609	-4.26769	3.46975	-0.676364	-13.7864
sulfanilamide	choline chloride	GLY		25	0.666667	0.333333		-0.732476	1.4607	-0.469217	-3.37475	-7.273	0.479182	-0.0991301	-12.055	0.7684	-11.8384	3.86813	-0.98274	-25.9411	4.14315	-4.5654	3.38895	-0.88361	-13.8861
sulfanilamide	choline chloride	GLY		25	0.5	0.5		-0.527258	1.4607	-0.544326	-3.01915	-6.64076	0.702737	0.221032	-11.7426	0.87091	-11.91	3.92276	-1.168	-25.8659	3.89006	-5.2692	3.22002	-1.38903	-14.1232
sulfanilamide	choline chloride	GLY		25	0.333333	0.666667		-0.747924	1.4607	-0.654413	-2.56439	-5.81121	0.959544	0.668063	-11.3647	1.02116	-11.9638	3.99551	-1.38466	-25.7657	3.58555	-6.15255	3.03597	-2.05272	-14.401
sulfanilamide	choline chloride	GLY		25	0.25	0.75		-0.843754	1.4607	-0.729499	-2.27883	-5.31095	1.10655	0.951751	-11.1711	1.12364	-11.9828	4.03826	-1.507	-25.7046	3.40247	-6.6719	2.93171	-2.45875	-14.5335
sulfanilamide	choline chloride	GLY		25	0.2	0.8		-0.911828	1.4607	-0.782492	-2.08176	-4.98724	1.20237	1.14235	-11.069	1.19597	-11.9939	4.06378	-1.58497	-25.6648	3.27773	-7.00667	2.86141	-2.72732	-14.5958
sulfanilamide	choline chloride	GLY		30	0.8	0.2		-1.54379	1.42071	-0.418029	-3.41966	-7.60126	0.400985	-0.280434	-12.3823	0.97898	-11.607	3.90152	-0.82437	-25.9953	4.39864	-4.00573	3.50053	-0.543936	-13.613
sulfanilamide	choline chloride	GLY		30	0.75	0.25		-1.05173	1.42071	-0.433204	-3.33743	-7.46624	0.459279	-0.217936	-12.3128	1.00004	-11.6309	3.91313	-0.8705	-25.979	4.33747	-4.1647	3.45385	-0.652564	-13.6662
sulfanilamide	choline chloride	GLY		30	0.666667	0.333333		-0.711706	1.42071	-0.46169	-3.19132	-7.21558	0.55955	-0.0986269	-12.1819	1.03957	-11.6698	3.93464	-0.95167	-25.9488	4.23089	-4.4542	3.37509	-0.853043	-13.7669
sulfanilamide	choline chloride	GLY		30	0.5	0.5		-0.517469	1.42071	-0.534602	-2.85153	-6.604	0.777219	0.208557	-11.872	1.14075	-11.741	3.98738	-1.13282	-25.8748	3.99228	-5.13703	3.21016	-1.34138	-14.0028
sulfanilamide	choline chloride	GLY		30	0.333333	0.666667		-0.737217	1.42071	-0.640305	-2.41621	-5.80515	1.02682	0.637587	-11.5032	1.28744	-11.7983	4.05586	-1.34519	-25.7769	3.70365	-5.99317	3.02904	-1.98278	-14.2737
sulfanilamide	choline chloride	GLY		30	0.25	0.75		-0.82562	1.42071	-0.711475	-2.14353	-5.32454	1.16835	0.910165	-11.3145	1.3862	-11.8218	4.09469	-1.46526	-25.7175	3.52973	-6.49726	2.92634	-2.37543	-14.4031
sulfanilamide	choline chloride	GLY		30	0.2	0.8		-0.901876	1.42071	-0.761199	-1.95505	-5.01501	1.26036	1.09316	-11.217	1.45521	-11.8367	4.11698	-1.54184	-25.6791	3.41026	-6.82171	2.85662	-2.635	-14.4621
sulfanilamide	choline chloride	GLY		40	0.8	0.2		-1.39914	1.33757	-0.404154	-3.01954	-7.46416	0.579993	-0.266385	-12.6591	1.51566	-11.2761	4.03726	-0.77226	-26.0112	4.5352	-3.81195	3.45727	-0.505875	-13.3522
sulfanilamide	choline chloride	GLY		40	0.75	0.25		-0.975309	1.33757	-0.418586	-2.94416	-7.33822	0.63569	-0.209259	-12.5915	1.53634	-11.2987	4.04835	-0.81597	-25.9954	4.4805	-3.96052	3.41266	-0.606711	-13.4038
sulfanilamide	choline chloride	GLY		40	0.666667	0.333333		-0.689158	1.33757	-0.445527	-2.81125	-7.10454	0.730708	-0.100227	-12.4631	1.57496	-11.336	4.06862	-0.89303	-25.9662	4.38621	-4.23144	3.33791	-0.792803	-13.5031
sulfanilamide	choline chloride	GLY		40	0.5	0.5		-0.507044	1.33757	-0.513692	-2.50137	-6.53658	0.936886	0.181132	-12.1638	1.67268	-11.4072	4.11696	-1.06563	-25.8952	4.17405	-4.8706	3.18007	-1.24676	-13.7314
sulfanilamide	choline chloride	GLY		40	0.333333	0.666667		-0.702174	1.33757	-0.610145	-2.10453	-5.80129	1.1711	0.574137	-11.8162	1.81094	-11.4722	4.176	-1.26871	-25.8025	3.91547	-5.6709	3.0049	-1.84285	-13.9864
sulfanilamide	choline chloride	GLY		40	0.25	0.75		-0.78728	1.33757	-0.673146	-1.85565	-5.36563	1.30243	0.822824	-11.6471	1.90126	-11.5051	4.20623	-1.38364	-25.7472	3.75691	-6.13949	2.9038	-2.20646	-14.1001
sulfanilamide	choline chloride	GLY		40	0.2	0.8		-0.862266	1.33757	-0.716211	-1.68417	-5.08676	1.38654	0.989798	-11.5616	1.96299	-11.5281	4.22166	-1.45698	-25.7117	3.64716	-6.44135	2.83512	-2.44678	-14.1502
sulfanilamide	choline chloride	GLY		50	0.8	0.2		-1.27671	1.25034	-0.389016	-2.59936	-7.33133	0.774306	-0.255323	-12.9745	2.04366	-10.9496	4.17418	-0.72453	-26.0297	4.64302	-3.61825	3.39987	-0.469207	-13.0552
sulfanilamide	choline chloride	GLY		50	0.75	0.25		-0.939378	1.25034	-0.402612	-2.53116	-7.21449	0.826784	-0.203439	-12.9083	2.06377	-10.9711	4.18456	-0.76578	-26.0144	4.59493	-3.75664	3.35778	-0.562341	-13.1061
sulfanilamide	choline chloride	GLY		50	0.666667	0.333333		-0.65914	1.25034	-0.427851	-2.41084	-6.99838	0.916394	-0.104374	-12.7841	2.10111	-11.0071	4.20329	-0.83863	-25.9865	4.51195	-4.00876	3.2869	-0.734256	-13.2024
sulfanilamide	choline chloride	GLY		50	0.5	0.5		-0.493427	1.25034	-0.490803	-2.12942	-6.47714	1.11066	0.151129	-12.5015	2.19423	-11.0793	4.24632	-1.00222	-25.9191	4.32365	-4.60213	3.13566	-1.15335	-13.4176
sulfanilamide	choline chloride	GLY		50	0.333333	0.666667		-0.679854	1.25034	-0.577293	-1.76907	-5.81177	1.32897	0.506903	-12.1855	2.32218	-11.1534	4.29439	-1.19501	-25.8329	4.09125	-5.34167	2.96542	-1.70191	-13.6474
sulfanilamide	choline chloride	GLY		50	0.25	0.75		-0.775363	1.25034	-0.631743	-1.54316	-5.42433	1.44945	0.731148	-12.0407	2.40272	-11.1967	4.31507	-1.30397	-25.7826	3.94588	-5.77239	2.86562	-2.03512	-13.7419
sulfanilamide	choline chloride	GLY		50	0.2	0.8		-0.84212	1.25034	-0.66792	-1.38803	-5.1794	1.52535	0.881198	-11.9717	2.45624	-11.2284	4.32296	-1.37337	-25.751	3.84427	-6.04904	2.79761	-2.25457	-13.7793
sulfanilamide	choline chloride	GLY		60	0.8	0.2		-1.23388	1.15916	-0.37254	-2.15684	-7.20312	0.983951	-0.246765	-13.3313	2.56297	-10.6279	4.31156	-0.68067	-26.051	4.71981	-3.42482	3.32761	-0.433905	-12.7197
sulfanilamide	choline chloride	GLY		60	0.75	0.25		-0.919662	1.15916	-0.385201	-2.09576	-7.09538	1.03289	-0.19979	-13.2666	2.58228	-10.6487	4.32102	-0.71943	-26.0365	4.67804	-3.55331	3.28813	-0.51964	-12.7699
sulfanilamide	choline chloride	GLY		60	0.666667	0.333333		-0.646988	1.15916	-0.408568	-1.98694	-6.89805	1.1172	-0.110552	-13.1499	2.61792	-10.6839	4.33786	-0.78799	-26.01	4.60486	-3.78585	3.22066	-0.677438	-12.8601
sulfanilamide	choline chloride	GLY		60	0.5	0.5		-0.488518	1.15916	-0.465852	-1.73132	-6.42778	1.2997	0.11881	-12.8935	2.70528	-10.7581	4.37456	-0.94212	-25.9471	4.4366	-4.33031	3.07486	-1.06093	-13.0536
sulfanilamide	choline chloride	GLY		60	0.333333	0.666667		-0.671376	1.15916	-0.541523	-1.40428	-5.83942	1.50176	0.436546	-12.6222	2.82068	-10.8436	4.40963	-1.12346	-25.869	4.22496	-5.00421	2.90787	-1.56001	-13.2467
sulfanilamide	choline chloride	GLY		60	0.25	0.75		-0.765407	1.15916	-0.586967	-1.19822	-5.5073	1.612	0.634546	-12.5147	2.88998	-10.8985	4.41957	-1.22545	-25.825	4.0882	-5.39119	2.80757	-1.86	-13.3103
sulfanilamide	choline chloride	GLY		60	0.2	0.8		-0.832033	1.15916	-0.616085	-1.0572	-5.30175	1.68034	0.766018	-12.4716	2.93439	-10.9395	4.41935	-1.29013	-25.7981	3.99159	-5.63776	2.73901	-2.05615	-13.3264
sulfanilamide	choline chloride	FRU		25	0.666667	0.333333		-1.01925	1.4607	-0.481568	-4.22918	-6.5193	0.185307	-0.267731	-9.75607	0.78525	-11.8311	3.92022	-0.82991	-26.1051	5.01443	-5.31181	3.73491	-0.562179	-16.349
sulfanilamide	choline chloride	FRU		25	0.5	0.5		-0.728889	1.4607	-0.556798	-4.38878	-5.50975	0.260194	-0.0940756	-8.18959	0.88793	-11.9103	4.00134	-0.91005	-26.1475	5.27671	-6.40053	3.74115	-0.815974	-17.9579
sulfanilamide	choline chloride	FRU		25	0.333333	0.666667		-0.93669	1.4607	-0.642758	-4.52168	-4.42329	0.361918	0.123559	-6.64331	1.00525	-12.0075	4.07823	-0.98992	-26.2043	5.52693	-7.58423	3.71631	-1.11348	-19.5609
sulfanilamide	choline chloride	GLU		25	0.666667	0.333333		-0.98184	1.4607	-0.562539	-2.55662	-4.74186	0.020583	0.47306	-8.53346	0.89577	-12.1092	3.97196	-1.12297	-26.0084	3.45239	-7.36735	3.95138	-1.59603	-17.475
sulfanilamide	choline chloride	GLU		25	0.5	0.5		-0.800036	1.4607	-0.729691	-1.48325	-2.2569	0.0356044	1.33235	-6.18902	1.1239	-12.3235	4.1001	-1.36115	-26.0054	2.60715	-10.0666	4.0645	-2.6935	-19.8164
sulfanilamide	choline chloride	GLU		25	0.333333	0.666667		-0.992613	1.4607	-0.920933	-0.110685	0.349476	0.143969	2.37207	-4.3247	1.38491	-12.61	4.17635	-1.58498	-26.0457	1.49559	-12.9595	4.03238	-3.95705	-21.721
sulfanilamide	choline chloride	SOR		25	0.666667	0.333333		-1.33682	1.4607	-0.463158	-4.33033	-6.42806	0.213449	-0.216897	-9.99348	0.76013	-11.9612	3.92725	-0.89597	-26.1453	5.09046	-5.53317	3.7138	-0.679073	-16.1518
sulfanilamide	choline chloride	SOR		25	0.5	0.5		-0.828533	1.4607	-0.529171	-4.56237	-5.27393	0.280659	0.0306146	-8.45677	0.85022	-12.0913	4.01723	-1.00703	-26.2042	5.41259	-6.81732	3.73657	-1.03764	-17.7474
sulfanilamide	choline chloride	SOR		25	0.333333	0.666667		-0.900081	1.4607	-0.608814	-4.77833	-3.94798	0.363082	0.366011	-6.8414	0.95892	-12.2338	4.10563	-1.11792	-26.2762	5.73725	-8.28579	3.74255	-1.48393	-19.4348
sulfanilamide	choline chloride	XYL		25	0.666667	0.333333		-1.36074	1.4607	-0.472625	-4.11567	-6.54431	0.333829	-0.144368	-10.5951	0.77305	-11.9705	3.93966	-0.98161	-26.0848	4.88872	-5.42619	3.60583	-0.837242	-15.4897
sulfanilamide	choline chloride	XYL		25	0.5	0.5		-0.875229	1.4607	-0.546034	-4.21015	-5.46274	0.477585	0.157275	-9.44568	0.87324	-12.1102	4.03602	-1.14255	-26.112	5.08339	-6.64748	3.55844	-1.29982	-16.6663
sulfanilamide	choline chloride	XYL		25	0.333333	0.666667		-0.971971	1.4607	-0.636231	-4.2611	-4.22207	0.647619	0.561026	-8.29116	0.99634	-12.2656	4.12974	-1.30672	-26.1526	5.25744	-8.04353	3.48212	-1.86775	-17.8614
sulfanilamide	choline chloride	SUC		25	0.666667	0.333333		-1.04631	1.4607	-0.532215	-3.39523	-6.37232	-0.121525	-0.251845	-9.43831	0.85438	-11.4229	3.80459	-0.66003	-25.9437	4.24961	-5.05059	3.92611	-0.408185	-16.5054
sulfanilamide	choline chloride	SUC		25	0.5	0.5		-0.920194	1.4607	-0.697811	-2.96735	-5.06232	-0.185845	-0.102944	-7.24821	1.08039	-11.1591	3.88707	-0.65077	-25.8588	4.04774	-6.09679	4.07291	-0.547826	-18.6106
sulfanilamide	choline chloride	SUC		25	0.333333	0.666667		-0.839454	1.4607	-0.994575	-2.24166	-3.51828	-0.0632641	0.0327019	-4.92049	1.48542	-10.759	4.08684	-0.64896	-25.7633	3.72708	-7.24076	4.1501	-0.681662	-20.8428
sulfanilamide	choline chloride	MAL		25	0.666667	0.333333		-1.22562	1.4607	-0.586552	-2.4258	-1.60954	-0.6544	1.19154	-3.96985	0.92854	-12.5359	4.0024	-1.21067	-26.1133	3.35434	-10.9264	4.6568	-2.40221	-22.1434
sulfanilamide	choline chloride	MAL		25	0.5	0.5		-1.14286	1.4607	-0.76649	-1.14867	3.32866	-1.0713	2.71655	1.27649	1.17413	-12.866	4.11826	-1.406	-26.177	2.3228	-16.1947	5.18956	-4.12255	-27.4535
sulfanilamide	choline chloride	MAL		25	0.333333	0.666667		-0.989651	1.4607	-0.923372	0.41687	8.3201	-1.36787	4.39593	5.79245	1.38824	-13.236	4.13944	-1.55233	-26.2748	0.97137	-21.5561	5.50731	-5.94826	-32.0672
dapsone	choline chloride	P2D	water	25	0.0333333	0.0666667	0.9	-2.26901	1.89131	-2.69237	-3.10506	-10.5634	4.47379	-2.10174	-28.115	0.75451	-16.4309	5.31306	-3.52619	-33.7855	3.85957	-5.86752	0.839266	-1.42445	-5.67057
dapsone	choline chloride	P2D	water	25	0.0666667	0.133333	0.8	-1.96569	1.89131	-1.84988	-4.31369	-11.1244	3.74148	-1.26751	-27.5229	-0.39535	-16.9664	4.96082	-3.10409	-34.4136	3.91834	-5.84204	1.21934	-1.83658	-6.89074
dapsone	choline chloride	P2D	water	25	0.1	0.2	0.7	-1.78373	1.89131	-1.4482	-4.87459	-11.3826	3.33622	-0.534746	-26.8942	-0.94357	-17.1124	4.90502	-2.709	-34.9142	3.93102	-5.72987	1.5688	-2.17425	-8.02003
dapsone	choline chloride	P2D	water	25	0.133333	0.266667	0.6	-1.62465	1.89131	-1.25626	-5.14148	-11.3904	3.0984	-0.0612151	-26.1344	-1.20555	-17.0322	4.9733	-2.39312	-35.2356	3.93593	-5.64181	1.8749	-2.3319	-9.10123
dapsone	choline chloride	P2D	water	25	0.166667	0.333333	0.5	-1.47676	1.89131	-1.13615	-5.30849	-11.327	2.90286	0.167969	-25.3143	-1.36947	-16.9053	5.05137	-2.13764	-35.4586	3.93902	-5.57829	2.14851	-2.30561	-10.1443
dapsone	choline chloride	P2D	water	25	0.2	0.4	0.4	-1.34756	1.89131	-1.04481	-5.43494	-11.2696	2.70878	0.231944	-24.4824	-1.49414	-16.7951	5.10791	-1.92457	-35.6309	3.9408	-5.52551	2.39913	-2.15651	-11.1484
dapsone	choline chloride	P2D	water	25	0.233333	0.466667	0.3	-1.28489	1.89131	-0.967922	-5.53723	-11.2443	2.50978	0.215396	-23.6728	-1.59908	-16.7156	5.13991	-1.74373	-35.7734	3.93815	-5.4713	2.63013	-1.95913	-12.1006
dapsone	choline chloride	P2D	water	25	0.266667	0.533333	0.2	-1.29655	1.89131	-0.900534	-5.62477	-11.2492	2.30726	0.0343633	-22.8934	-1.69105	-16.6635	5.15298	-1.58889	-35.8954	3.93372	-5.41428	2.84572	-1.62325	-13.002
dapsone	choline chloride	P2D	water	25	0.3	0.6	0.1	-1.31472	1.89131	-0.840673	-5.69841	-11.2797	2.10706	0.13152	-22.1544	-1.77275	-16.6319	5.15344	-1.45562	-36.0014	3.92566	-5.35219	3.04638	-1.58714	-13.847
dapsone	choline chloride	P2D		25	0.333333	0.666667		-1.32878	1.89131	-0.787281	-5.76245	-11.328	1.91114	0.118523	-21.4524	-1.84562	-16.6147	5.14614	-1.34039	-36.0941	3.91683	-5.28671	3.235	-1.45891	-14.6416
dapsone	choline chloride	P2D	water	30	0.0333333	0.0666667	0.9	-2.12383	1.84713	-2.61602	-2.98411	-10.3954	4.55257	-1.63283	-28.1109	1.03645	-16.1745	5.4122	-3.46153	-33.7807	4.02056	-5.77909	0.859628	-1.8287	-5.66971
dapsone	choline chloride	P2D	water	30	0.0666667	0.133333	0.8	-1.83067	1.84713	-1.78933	-4.18381	-10.9926	3.82073	-0.900773	-27.5534	-0.11078	-16.7295	5.06184	-3.03648	-34.4358	4.07303	-5.73698	1.24111	-2.13571	-6.8824
dapsone	choline chloride	P2D	water	30	0.1	0.2	0.7	-1.65615	1.84713	-1.40654	-4.71908	-11.2604	3.42588	-0.297953	-26.9445	-0.64199	-16.8776	5.01176	-2.64372	-34.9448	4.07709	-5.61723	1.58588	-2.34577	-8.00024
dapsone	choline chloride	P2D	water	30	0.133333	0.266667	0.6	-1.49182	1.84713	-1.22348	-4.9709	-11.2785	3.18877	0.0580141	-26.1978	-0.89602	-16.8039	5.07533	-2.33302	-35.2652	4.07488	-5.52542	1.88656	-2.39103	-9.06742
dapsone	choline chloride	P2D	water	30	0.166667	0.333333	0.5	-1.34184	1.84713	-1.10842	-5.12924	-11.2237	2.99011	0.207887	-25.3851	-1.0557	-16.6843	5.14698	-2.08246	-35.486	4.07354	-5.46064	2.15687	-2.29035	-10.101
dapsone	choline chloride	P2D	water	30	0.2	0.4	0.4	-1.21996	1.84713	-1.02079	-5.24841	-11.1734	2.79385	0.231406	-24.5617	-1.1773	-16.5793	5.19864	-1.87364	-35.6561	4.07111	-5.40591	2.40479	-2.10505	-11.0944
dapsone	choline chloride	P2D	water	30	0.233333	0.466667	0.3	-1.15577	1.84713	-0.946958	-5.34492	-11.1515	2.59356	0.201547	-23.7585	-1.27976	-16.5027	5.22753	-1.69631	-35.7965	4.06516	-5.35121	2.63397	-1.89786	-12.038
dapsone	choline chloride	P2D	water	30	0.266667	0.533333	0.2	-1.17355	1.84713	-0.882148	-5.42611	-11.1589	2.39138	0.108771	-22.988	-1.3697	-16.4519	5.23872	-1.54432	-35.9165	4.05641	-5.29298	2.84734	-1.65309	-12.9285
dapsone	choline chloride	P2D	water	30	0.3	0.6	0.1	-1.19226	1.84713	-0.82445	-5.49527	-11.1898	2.19089	0.127008	-22.2536	-1.44977	-16.4207	5.23804	-1.41333	-36.0207	4.0455	-5.23091	3.04715	-1.54034	-13.7671
dapsone	choline chloride	P2D		30	0.333333	0.666667		-1.20335	1.84713	-0.772866	-5.55374	-11.2386	1.99624	0.109049	-21.5607	-1.52135	-16.4033	5.23	-1.29992	-36.1119	4.03239	-5.16474	3.23376	-1.40897	-14.5512
dapsone	choline chloride	P2D	water	35	0.0333333	0.0666667	0.9	-2.01699	1.80172	-2.53905	-2.86719	-10.2298	4.63262	-1.62578	-28.1107	1.31194	-15.9195	5.51243	-3.39755	-33.7777	4.17913	-5.68965	0.879807	-1.77177	-5.66698
dapsone	choline chloride	P2D	water	35	0.0666667	0.133333	0.8	-1.708	1.80172	-1.7286	-4.0548	-10.8653	3.90266	-0.898328	-27.5922	0.16871	-16.495	5.16446	-2.96852	-34.4626	4.22351	-5.62968	1.2618	-2.07019	-6.87042
dapsone	choline chloride	P2D	water	35	0.1	0.2	0.7	-1.54461	1.80172	-1.36452	-4.56284	-11.1429	3.51755	-0.308047	-27.0028	-0.34487	-16.6453	5.11896	-2.57824	-34.9789	4.21797	-5.5024	1.60141	-2.27019	-7.97615
dapsone	choline chloride	P2D	water	35	0.133333	0.266667	0.6	-1.37811	1.80172	-1.1902	-4.79935	-11.1703	3.28027	0.0368153	-26.2671	-0.59076	-16.5782	5.17707	-2.27292	-35.2977	4.20859	-5.40791	1.8968	-2.30974	-9.03058
dapsone	choline chloride	P2D	water	35	0.166667	0.333333	0.5	-1.23064	1.80172	-1.08017	-4.94841	-11.1245	3.07884	0.18189	-25.4638	-0.74598	-16.4658	5.24214	-2.0275	-35.5159	4.20243	-5.34126	2.1633	-2.20939	-10.0521
dapsone	choline chloride	P2D	water	35	0.2	0.4	0.4	-1.10736	1.80172	-0.996257	-5.05979	-11.0804	2.88075	0.206516	-24.6489	-0.86434	-16.3658	5.28894	-1.82311	-35.6833	4.19545	-5.28544	2.40819	-2.02963	-11.0344
dapsone	choline chloride	P2D	water	35	0.233333	0.466667	0.3	-1.04339	1.80172	-0.925502	-5.1508	-11.0614	2.67895	0.180644	-23.851	-0.96415	-16.2919	5.31479	-1.64949	-35.8213	4.18665	-5.23049	2.63584	-1.83013	-11.9702
dapsone	choline chloride	P2D	water	35	0.266667	0.533333	0.2	-1.0578	1.80172	-0.863287	-5.22622	-11.0704	2.47665	0.0962499	-23.087	-1.05191	-16.2423	5.32419	-1.50052	-35.9391	4.17431	-5.17193	2.84754	-1.59677	-12.852
dapsone	choline chloride	P2D	water	35	0.3	0.6	0.1	-1.07766	1.80172	-0.807774	-5.28941	-11.102	2.27722	0.114547	-22.3613	-1.13022	-16.2114	5.32244	-1.37197	-36.0414	4.15919	-5.1094	3.04522	-1.48652	-13.6801
dapsone	choline chloride	P2D		35	0.333333	0.666667		-1.09458	1.80172	-0.758016	-5.34386	-11.1498	2.08269	0.0991861	-21.6728	-1.20041	-16.1939	5.31371	-1.2605	-36.131	4.14345	-5.04401	3.23102	-1.35969	-14.4582
dapsone	choline chloride	P2D	water	40	0.0333333	0.0666667	0.9	-1.90609	1.75508	-2.46127	-2.75549	-10.0672	4.7128	-1.61932	-28.1123	1.58075	-15.6665	5.61351	-3.33414	-33.7772	4.33624	-5.59928	0.900714	-1.71482	-5.66493
dapsone	choline chloride	P2D	water	40	0.0666667	0.133333	0.8	-1.60911	1.75508	-1.66764	-3.92724	-10.742	3.98607	-0.895554	-27.6358	0.44307	-16.2634	5.26847	-2.90002	-34.4947	4.37031	-5.5214	1.2824	-2.00447	-6.85892
dapsone	choline chloride	P2D	water	40	0.1	0.2	0.7	-1.43193	1.75508	-1.32213	-4.40565	-11.03	3.61105	-0.318797	-27.0692	-0.05221	-16.4157	5.22635	-2.51246	-35.017	4.35344	-5.38565	1.6153	-2.19366	-7.94781
dapsone	choline chloride	P2D	water	40	0.133333	0.266667	0.6	-1.2645	1.75508	-1.15642	-4.6273	-11.066	3.37259	0.0145727	-26.3427	-0.28975	-16.3553	5.27834	-2.21279	-35.3333	4.33755	-5.28928	1.90575	-2.22736	-8.99061
dapsone	choline chloride	P2D	water	40	0.166667	0.333333	0.5	-1.12427	1.75508	-1.05141	-4.76684	-11.028	3.16787	0.155253	-25.5459	-0.44029	-16.2499	5.33671	-1.97272	-35.5483	4.32655	-5.22192	2.16884	-2.12797	-10.0025
dapsone	choline chloride	P2D	water	40	0.2	0.4	0.4	-0.988603	1.75508	-0.971229	-4.87076	-10.9897	2.96788	0.181039	-24.7394	-0.55523	-16.1547	5.37869	-1.77296	-35.7127	4.31553	-5.16505	2.41081	-1.954	-10.9733
dapsone	choline chloride	P2D	water	40	0.233333	0.466667	0.3	-0.926891	1.75508	-0.903561	-4.95382	-10.9747	2.76651	0.15909	-23.9529	-0.65223	-16.0834	5.40158	-1.60322	-35.8479	4.30159	-5.10873	2.63507	-1.76231	-11.895
dapsone	choline chloride	P2D	water	40	0.266667	0.533333	0.2	-0.946349	1.75508	-0.843955	-5.02368	-10.9843	2.56415	0.0820323	-23.1948	-0.73767	-16.0349	5.40927	-1.45745	-35.9632	4.28601	-5.05059	2.84512	-1.53948	-12.7685
dapsone	choline chloride	P2D	water	40	0.3	0.6	0.1	-0.968771	1.75508	-0.790646	-5.08211	-11.0158	2.36492	0.101504	-22.4744	-0.81409	-16.0042	5.40651	-1.33148	-36.0635	4.26802	-4.98843	3.04159	-1.43298	-13.5891
dapsone	choline chloride	P2D		40	0.333333	0.666667		-0.987807	1.75508	-0.742744	-5.13062	-11.0635	2.17198	0.0886762	-21.7947	-0.88276	-15.9864	5.39719	-1.2221	-36.1513	4.24786	-4.92286	3.22521	-1.31078	-14.3566
dapsone	choline chloride	B3D	water	25	0.0333333	0.0666667	0.9	-2.20505	1.89131	-2.50083	-3.38111	-10.7792	4.25772	-1.06014	-28.0457	0.4931	-16.7093	5.12791	-3.52024	-33.8844	3.87421	-5.93002	0.870194	-2.4601	-5.83872
dapsone	choline chloride	B3D	water	25	0.0666667	0.133333	0.8	-1.91303	1.89131	-1.66209	-4.57764	-11.4476	3.46539	-0.327817	-27.4143	-0.65164	-17.3647	4.74217	-3.07595	-34.607	3.926	-5.91708	1.27678	-2.74813	-7.19263
dapsone	choline chloride	B3D	water	25	0.1	0.2	0.7	-1.74113	1.89131	-1.33301	-5.04129	-11.6423	3.09049	0.227155	-26.651	-1.10079	-17.4787	4.73096	-2.69535	-35.0967	3.9405	-5.83636	1.64047	-2.92251	-8.44563
dapsone	choline chloride	B3D	water	25	0.133333	0.266667	0.6	-1.57384	1.89131	-1.17299	-5.27415	-11.6026	2.85825	0.527049	-25.7426	-1.3192	-17.3921	4.81588	-2.4067	-35.3933	3.95495	-5.78943	1.95763	-2.93375	-9.65071
dapsone	choline chloride	B3D	water	25	0.166667	0.333333	0.5	-1.42998	1.89131	-1.06602	-5.4341	-11.5235	2.65428	0.627429	-24.7903	-1.46519	-17.2848	4.89483	-2.17797	-35.6017	3.96891	-5.7613	2.24055	-2.8054	-10.8114
dapsone	choline chloride	B3D	water	25	0.2	0.4	0.4	-1.29685	1.89131	-0.9795	-5.56195	-11.4754	2.44531	0.609217	-23.8513	-1.58327	-17.2098	4.94213	-1.9898	-35.7666	3.97868	-5.73432	2.49682	-2.59902	-11.9154
dapsone	choline chloride	B3D	water	25	0.233333	0.466667	0.3	-1.23402	1.89131	-0.904131	-5.66878	-11.471	2.23083	0.0771704	-22.955	-1.68614	-17.1698	4.96151	-1.83222	-35.9051	3.98264	-5.69874	2.73068	-1.90939	-12.95
dapsone	choline chloride	B3D	water	25	0.266667	0.533333	0.2	-1.26805	1.89131	-0.83739	-5.75875	-11.5015	2.01753	0.393913	-22.1112	-1.77723	-17.1547	4.9629	-1.69916	-36.0237	3.98152	-5.65318	2.94537	-2.09307	-13.9125
dapsone	choline chloride	B3D	water	25	0.3	0.6	0.1	-1.2945	1.89131	-0.778321	-5.83665	-11.5537	1.80944	0.409732	-21.3158	-1.85785	-17.1548	4.95425	-1.58619	-36.1261	3.9788	-5.60108	3.14481	-1.99592	-14.8103
dapsone	choline chloride	B3D		25	0.333333	0.666667		-1.30666	1.89131	-0.72613	-5.90217	-11.6217	1.61094	0.371435	-20.5729	-1.92908	-17.1635	4.94047	-1.48971	-36.2147	3.97309	-5.54179	3.32953	-1.86115	-15.6418
dapsone	choline chloride	B3D	water	30	0.0333333	0.0666667	0.9	-2.09776	1.84713	-2.42719	-3.26097	-10.6173	4.33716	-1.20336	-28.0478	0.7744	-16.4543	5.22836	-3.45427	-33.8838	4.03537	-5.83703	0.891202	-2.25091	-5.836
dapsone	choline chloride	B3D	water	30	0.0666667	0.133333	0.8	-1.79103	1.84713	-1.61268	-4.43543	-11.3132	3.55632	-0.445324	-27.4525	-0.35592	-17.1186	4.85416	-3.0068	-34.633	4.07951	-5.8055	1.29784	-2.56148	-7.18046
dapsone	choline chloride	B3D	water	30	0.1	0.2	0.7	-1.60862	1.84713	-1.29899	-4.878	-11.517	3.18805	0.133435	-26.7037	-0.79123	-17.2346	4.84435	-2.63067	-35.1248	4.08677	-5.71756	1.6563	-2.76411	-8.42114
dapsone	choline chloride	B3D	water	30	0.133333	0.266667	0.6	-1.44371	1.84713	-1.14537	-5.10006	-11.4912	2.9528	0.455558	-25.8066	-1.00442	-17.1568	4.92141	-2.34746	-35.4194	4.09564	-5.66563	1.96861	-2.80302	-9.61283
dapsone	choline chloride	B3D	water	30	0.166667	0.333333	0.5	-1.30455	1.84713	-1.04243	-5.25352	-11.4227	2.74433	0.57529	-24.8621	-1.14727	-17.0576	4.99276	-2.12344	-35.6254	4.10625	-5.63483	2.24843	-2.69873	-10.7633
dapsone	choline chloride	B3D	water	30	0.2	0.4	0.4	-1.17457	1.84713	-0.959205	-5.37572	-11.3819	2.53266	0.571621	-23.9306	-1.26276	-16.9871	5.03515	-1.93914	-35.7879	4.11296	-5.60524	2.50249	-2.51076	-11.8573
dapsone	choline chloride	B3D	water	30	0.233333	0.466667	0.3	-1.10627	1.84713	-0.886637	-5.47737	-11.3818	2.31713	0.381335	-23.0418	-1.36347	-16.9492	5.05174	-1.78463	-35.9241	4.1139	-5.56741	2.73461	-2.16596	-12.8823
dapsone	choline chloride	B3D	water	30	0.266667	0.533333	0.2	-1.13971	1.84713	-0.822217	-5.56261	-11.4144	2.1035	0.429871	-22.2041	-1.45286	-16.9348	5.05149	-1.65397	-36.0408	4.10975	-5.52039	2.94799	-2.08384	-13.8367
dapsone	choline chloride	B3D	water	30	0.3	0.6	0.1	-1.16471	1.84713	-0.76503	-5.63527	-11.4693	1.89599	0.397593	-21.4173	-1.53222	-16.935	5.04175	-1.54286	-36.1415	4.10305	-5.46569	3.14576	-1.94045	-14.7243
dapsone	choline chloride	B3D		30	0.333333	0.666667		-1.17894	1.84713	-0.714372	-5.6968	-11.5378	1.69793	0.357996	-20.6807	-1.60252	-16.9434	5.0272	-1.44781	-36.2288	4.09428	-5.40568	3.32927	-1.80581	-15.5482
dapsone	choline chloride	B3D	water	35	0.0333333	0.0666667	0.9	-1.95944	1.80172	-2.35294	-3.1458	-10.4565	4.41728	-1.2008	-28.0505	1.04942	-16.201	5.33021	-3.38879	-33.8858	4.19522	-5.74448	0.912934	-2.18799	-5.83528
dapsone	choline chloride	B3D	water	35	0.0666667	0.133333	0.8	-1.67897	1.80172	-1.56304	-4.29423	-11.182	3.64956	-0.449017	-27.4965	-0.06483	-16.8741	4.96791	-2.9374	-34.663	4.2294	-5.69214	1.31835	-2.48838	-7.16647
dapsone	choline chloride	B3D	water	35	0.1	0.2	0.7	-1.49273	1.80172	-1.26436	-4.71434	-11.3964	3.28712	0.114168	-26.7635	-0.48616	-16.9925	4.95802	-2.56584	-35.1561	4.22818	-5.5961	1.6709	-2.68001	-8.39255
dapsone	choline chloride	B3D	water	35	0.133333	0.266667	0.6	-1.32544	1.80172	-1.11708	-4.92578	-11.383	3.04807	0.425014	-25.8752	-0.6939	-16.9238	5.02669	-2.2882	-35.4481	4.23188	-5.54077	1.97862	-2.71321	-9.57292
dapsone	choline chloride	B3D	water	35	0.166667	0.333333	0.5	-1.17983	1.80172	-1.01819	-5.07148	-11.3254	2.83572	0.540985	-24.9404	-0.8334	-16.8323	5.09043	-2.06904	-35.6512	4.23808	-5.50686	2.25471	-2.61002	-10.7109
dapsone	choline chloride	B3D	water	35	0.2	0.4	0.4	-1.05348	1.80172	-0.9383	-5.18734	-11.292	2.62184	0.302185	-24.0179	-0.9461	-16.7662	5.12805	-1.88878	-35.811	4.24124	-5.47415	2.50621	-2.19096	-11.7931
dapsone	choline chloride	B3D	water	35	0.233333	0.466667	0.3	-0.9934	1.80172	-0.868565	-5.28387	-11.295	2.40513	0.427058	-23.1346	-1.04447	-16.7301	5.14195	-1.73751	-35.9447	4.2394	-5.43507	2.73682	-2.16457	-12.81
dapsone	choline chloride	B3D	water	35	0.266667	0.533333	0.2	-1.02304	1.80172	-0.806496	-5.36478	-11.3298	2.19119	0.420182	-22.3035	-1.13202	-16.7163	5.14015	-1.60941	-36.0592	4.23276	-5.3865	2.94896	-2.02959	-13.7557
dapsone	choline chloride	B3D	water	35	0.3	0.6	0.1	-1.05698	1.80172	-0.751244	-5.4322	-11.3858	1.98458	0.380908	-21.5249	-1.20996	-16.7164	5.12942	-1.50027	-36.1582	4.22224	-5.33057	3.14484	-1.88118	-14.6334
dapsone	choline chloride	B3D		35	0.333333	0.666667		-1.07652	1.80172	-0.702153	-5.48971	-11.4551	1.78683	0.343327	-20.7943	-1.27921	-16.7246	5.11418	-1.40678	-36.2441	4.2105	-5.26948	3.32735	-1.75011	-15.4497
dapsone	choline chloride	B3D	water	40	0.0333333	0.0666667	0.9	-1.85437	1.75508	-2.27795	-3.03469	-10.2995	4.49848	-1.19941	-28.058	1.31796	-15.9498	5.43326	-3.32366	-33.8909	4.35265	-5.65024	0.934776	-2.12425	-5.83296
dapsone	choline chloride	B3D	water	40	0.0666667	0.133333	0.8	-1.57192	1.75508	-1.51312	-4.15312	-11.0555	3.74501	-0.454198	-27.5476	0.22157	-16.6317	5.08312	-2.8676	-34.6974	4.37469	-5.57619	1.33811	-2.4134	-7.14982
dapsone	choline chloride	B3D	water	40	0.1	0.2	0.7	-1.37608	1.75508	-1.22908	-4.54948	-11.2803	3.38761	0.0929717	-26.8301	-0.18559	-16.753	5.07168	-2.50079	-35.1906	4.36389	-5.47268	1.68407	-2.59376	-8.36056
dapsone	choline chloride	B3D	water	40	0.133333	0.266667	0.6	-1.21892	1.75508	-1.08812	-4.75034	-11.2787	3.14453	0.392627	-25.9508	-0.38766	-16.6931	5.13155	-2.22888	-35.4795	4.36268	-5.41446	1.98702	-2.62151	-9.52875
dapsone	choline chloride	B3D	water	40	0.166667	0.333333	0.5	-1.07237	1.75508	-0.993322	-4.88835	-11.2315	2.92805	0.504874	-25.0247	-0.52356	-16.609	5.18772	-2.01476	-35.6794	4.36479	-5.37755	2.25967	-2.51963	-10.6546
dapsone	choline chloride	B3D	water	40	0.2	0.4	0.4	-0.936145	1.75508	-0.916789	-4.99737	-11.2045	2.71235	0.281065	-24.1111	-0.63327	-16.547	5.22067	-1.83871	-35.836	4.3641	-5.34258	2.50832	-2.11977	-11.7249
dapsone	choline chloride	B3D	water	40	0.233333	0.466667	0.3	-0.882172	1.75508	-0.849917	-5.08825	-11.2111	2.49514	0.402163	-23.236	-0.72913	-16.5126	5.232	-1.69084	-35.9669	4.35912	-5.30152	2.73686	-2.093	-12.7308
dapsone	choline chloride	B3D	water	40	0.266667	0.533333	0.2	-0.920648	1.75508	-0.790251	-5.16396	-11.2472	2.2812	0.397776	-22.4107	-0.81466	-16.4992	5.22877	-1.56543	-36.0791	4.3493	-5.25197	2.94757	-1.96321	-13.6684
dapsone	choline chloride	B3D	water	40	0.3	0.6	0.1	-0.94962	1.75508	-0.736968	-5.22702	-11.3043	2.07498	0.361956	-21.639	-0.89104	-16.4992	5.21716	-1.45841	-36.1762	4.33598	-5.19487	3.14218	-1.82037	-14.5372
dapsone	choline chloride	B3D		40	0.333333	0.666667		-0.963278	1.75508	-0.689477	-5.2793	-11.3741	1.87856	0.327702	-20.9169	-0.95912	-16.507	5.20127	-1.36659	-36.2605	4.32018	-5.13291	3.32271	-1.69429	-15.3436
dapsone	choline chloride	GLY	water	25	0.0333333	0.0666667	0.9	-2.09949	1.89131	-2.93795	-2.73019	-10.4049	4.5915	-2.22955	-28.1505	1.08969	-16.4493	5.47263	-3.50397	-33.9208	3.81988	-6.04441	0.881127	-1.27442	-5.7703
dapsone	choline chloride	GLY	water	25	0.0666667	0.133333	0.8	-1.78506	1.89131	-2.20509	-3.79012	-10.6525	3.98523	-1.14591	-27.4014	0.08946	-16.8861	5.25853	-3.11671	-34.521	3.87958	-6.23361	1.2733	-1.9708	-7.11956
dapsone	choline chloride	GLY	water	25	0.1	0.2	0.7	-1.53744	1.89131	-1.75929	-4.44168	-10.7397	3.54209	-0.133815	-26.5584	-0.51898	-17.0769	5.18385	-2.77315	-34.9763	3.9227	-6.33714	1.64176	-2.63933	-8.41787
dapsone	choline chloride	GLY	water	25	0.133333	0.266667	0.6	-1.36617	1.89131	-1.51089	-4.81284	-10.6709	3.24786	0.583358	-25.6419	-0.85802	-17.0902	5.2195	-2.48923	-35.3077	3.95482	-6.4193	1.97164	-3.07259	-9.66584
dapsone	choline chloride	GLY	water	25	0.166667	0.333333	0.5	-1.24239	1.89131	-1.34989	-5.06107	-10.5561	2.99942	0.950061	-24.6816	-1.07775	-17.0523	5.27117	-2.25777	-35.5526	3.98332	-6.49611	2.27175	-3.20783	-10.871
dapsone	choline chloride	GLY	water	25	0.2	0.4	0.4	-1.12673	1.89131	-1.22825	-5.25251	-10.4523	2.75791	1.04337	-23.7135	-1.24377	-17.0166	5.30707	-2.06604	-35.7441	4.00874	-6.56431	2.54916	-3.10941	-12.0307
dapsone	choline chloride	GLY	water	25	0.233333	0.466667	0.3	-1.0944	1.89131	-1.12816	-5.41076	-10.3756	2.5171	0.989832	-22.7624	-1.38038	-16.9956	5.32453	-1.90476	-35.9006	4.03038	-6.61994	2.80743	-2.89459	-13.1381
dapsone	choline chloride	GLY	water	25	0.266667	0.533333	0.2	-1.12706	1.89131	-1.04256	-5.54531	-10.3271	2.27955	0.891902	-21.8442	-1.49721	-16.988	5.3281	-1.76764	-36.032	4.0481	-6.66084	3.04855	-2.65954	-14.1878
dapsone	choline chloride	GLY	water	25	0.3	0.6	0.1	-1.15433	1.89131	-0.968143	-5.6616	-10.3011	2.04771	0.800733	-20.9623	-1.59878	-16.9901	5.3226	-1.6501	-36.144	4.06282	-6.68902	3.27489	-2.45083	-15.1817
dapsone	choline chloride	GLY		25	0.333333	0.666667		-1.18641	1.89131	-0.902917	-5.76404	-10.292	1.82343	0.728197	-20.1185	-1.6878	-16.9986	5.31166	-1.54865	-36.2406	4.07624	-6.70661	3.48823	-2.27685	-16.1221
dapsone	choline chloride	GLY	water	30	0.0333333	0.0666667	0.9	-1.96662	1.84713	-2.86363	-2.60387	-10.2379	4.66847	-0.715702	-28.1411	1.38005	-16.1948	5.56786	-3.4425	-33.9108	3.98392	-5.95692	0.89939	-2.7268	-5.7697
dapsone	choline chloride	GLY	water	30	0.0666667	0.133333	0.8	-1.65511	1.84713	-2.1391	-3.66984	-10.519	4.05301	0.0470206	-27.4096	0.37461	-16.6513	5.34658	-3.05761	-34.5244	4.04445	-6.13228	1.29357	-3.10463	-7.11485
dapsone	choline chloride	GLY	water	30	0.1	0.2	0.7	-1.40175	1.84713	-1.70581	-4.31102	-10.6293	3.6128	0.66962	-26.588	-0.22668	-16.8524	5.27238	-2.71572	-34.9913	4.08434	-6.22308	1.65958	-3.38534	-8.40323
dapsone	choline chloride	GLY	water	30	0.133333	0.266667	0.6	-1.24653	1.84713	-1.46693	-4.67266	-10.5764	3.31957	1.02693	-25.6856	-0.55817	-16.8724	5.3062	-2.43478	-35.3269	4.11449	-6.29602	1.98663	-3.46171	-9.6413
dapsone	choline chloride	GLY	water	30	0.166667	0.333333	0.5	-1.11356	1.84713	-1.31246	-4.91308	-10.4752	3.07099	1.13409	-24.7383	-0.77254	-16.8398	5.3548	-2.20657	-35.5727	4.14054	-6.36462	2.28381	-3.34066	-10.8344
dapsone	choline chloride	GLY	water	30	0.2	0.4	0.4	-0.989017	1.84713	-1.19582	-5.09752	-10.3821	2.83013	1.08247	-23.7839	-0.93441	-16.8074	5.38839	-2.01777	-35.7638	4.16311	-6.42533	2.55826	-3.10024	-11.98
dapsone	choline chloride	GLY	water	30	0.233333	0.466667	0.3	-0.95851	1.84713	-1.09984	-5.25027	-10.3125	2.59034	0.969997	-22.845	-1.0676	-16.7878	5.4045	-1.859	-35.9196	4.18267	-6.47538	2.81416	-2.829	-13.0745
dapsone	choline chloride	GLY	water	30	0.266667	0.533333	0.2	-0.994445	1.84713	-1.01772	-5.38055	-10.268	2.35345	0.85797	-21.9351	-1.18155	-16.7806	5.40742	-1.72394	-36.05	4.199	-6.51264	3.05397	-2.58191	-14.1149
dapsone	choline chloride	GLY	water	30	0.3	0.6	0.1	-1.02808	1.84713	-0.946237	-5.49317	-10.2448	2.12267	0.768056	-21.0623	-1.28076	-16.7825	5.40162	-1.60808	-36.1611	4.21241	-6.53773	3.27895	-2.37614	-15.0987
dapsone	choline chloride	GLY		30	0.333333	0.666667		-1.05653	1.84713	-0.88348	-5.59082	-10.2389	1.90034	0.698936	-20.2306	-1.36785	-16.7904	5.39058	-1.50799	-36.2567	4.22297	-6.55147	3.49024	-2.20693	-16.0262
dapsone	choline chloride	GLY	water	35	0.0333333	0.0666667	0.9	-1.84651	1.80172	-2.78876	-2.48186	-10.0725	4.74605	-0.732073	-28.133	1.66419	-15.941	5.66402	-3.38185	-33.9018	4.14605	-5.86845	0.917973	-2.64978	-5.7688
dapsone	choline chloride	GLY	water	35	0.0666667	0.133333	0.8	-1.53365	1.80172	-2.07229	-3.55281	-10.39	4.12143	0.0228619	-27.4225	0.65353	-16.4187	5.43499	-2.99856	-34.5307	4.20634	-6.02866	1.31356	-3.02142	-7.10825
dapsone	choline chloride	GLY	water	35	0.1	0.2	0.7	-1.2866	1.80172	-1.65182	-4.18261	-10.5231	3.68409	0.634824	-26.6221	0.0604	-16.63	5.36126	-2.65798	-35.0096	4.24301	-6.10692	1.67717	-3.2928	-8.38756
dapsone	choline chloride	GLY	water	35	0.133333	0.266667	0.6	-1.11653	1.80172	-1.42265	-4.53177	-10.4863	3.39294	0.981616	-25.7366	-0.26287	-16.6565	5.39306	-2.38012	-35.3489	4.2689	-6.17021	2.00012	-3.36174	-9.61226
dapsone	choline chloride	GLY	water	35	0.166667	0.333333	0.5	-0.99414	1.80172	-1.27474	-4.76315	-10.3979	3.14477	1.08348	-24.8038	-0.47151	-16.6288	5.43848	-2.15533	-35.595	4.29164	-6.2309	2.29371	-3.23881	-10.7913
dapsone	choline chloride	GLY	water	35	0.2	0.4	0.4	-0.876275	1.80172	-1.1631	-4.94198	-10.3123	2.90351	1.03356	-23.8579	-0.62899	-16.5994	5.46972	-1.96964	-35.7855	4.31299	-6.2871	2.56621	-3.0032	-11.9276
dapsone	choline chloride	GLY	water	35	0.233333	0.466667	0.3	-0.837087	1.80172	-1.07123	-5.08891	-10.25	2.66459	0.925536	-22.9308	-0.75858	-16.5813	5.48447	-1.81352	-35.9402	4.33033	-6.33127	2.81988	-2.73906	-13.0094
dapsone	choline chloride	GLY	water	35	0.266667	0.533333	0.2	-0.879321	1.80172	-0.992566	-5.21352	-10.211	2.42951	0.81882	-22.034	-0.86955	-16.5745	5.4867	-1.6807	-36.0694	4.34397	-6.36342	3.05719	-2.49952	-14.0354
dapsone	choline chloride	GLY	water	35	0.3	0.6	0.1	-0.923207	1.80172	-0.923993	-5.32094	-10.1914	2.20061	0.733851	-21.1731	-0.96628	-16.5761	5.48062	-1.56667	-36.1793	4.35466	-6.38464	3.28001	-2.30052	-15.0063
dapsone	choline chloride	GLY		35	0.333333	0.666667		-0.94616	1.80172	-0.863689	-5.41391	-10.1879	1.98023	0.66891	-20.3528	-1.05135	-16.5833	5.46948	-1.46808	-36.2739	4.36256	-6.39536	3.48925	-2.13699	-15.9211
dapsone	choline chloride	GLY	water	40	0.0333333	0.0666667	0.9	-1.74311	1.75508	-2.71323	-2.36485	-9.90894	4.82422	-0.750382	-28.127	1.94195	-15.6882	5.76094	-3.32195	-33.894	4.3068	-5.77926	0.936722	-2.57157	-5.76704
dapsone	choline chloride	GLY	water	40	0.0666667	0.133333	0.8	-1.42069	1.75508	-2.00455	-3.43982	-10.2643	4.18999	-0.00240096	-27.4385	0.92604	-16.1887	5.52359	-2.93941	-34.5403	4.36586	-5.92444	1.3336	-2.93701	-7.10182
dapsone	choline chloride	GLY	water	40	0.1	0.2	0.7	-1.16404	1.75508	-1.59737	-4.05503	-10.4201	3.75652	0.599093	-26.6611	0.34234	-16.41	5.45049	-2.59984	-35.0317	4.39737	-5.98987	1.69397	-3.19893	-8.37064
dapsone	choline chloride	GLY	water	40	0.133333	0.266667	0.6	-0.994201	1.75508	-1.37807	-4.39073	-10.3996	3.46734	0.934654	-25.793	0.02799	-16.4424	5.48005	-2.32519	-35.374	4.41872	-6.04281	2.01271	-3.25984	-9.58102
dapsone	choline chloride	GLY	water	40	0.166667	0.333333	0.5	-0.869365	1.75508	-1.23677	-4.61231	-10.3233	3.21961	1.03114	-24.8741	-0.17457	-16.4194	5.52218	-2.10401	-35.6199	4.43774	-6.09606	2.30257	-3.13515	-10.7458
dapsone	choline chloride	GLY	water	40	0.2	0.4	0.4	-0.75123	1.75508	-1.13013	-4.78351	-10.2471	2.97916	0.982245	-23.9419	-0.32744	-16.3929	5.551	-1.92161	-35.8093	4.45607	-6.14577	2.57184	-2.90386	-11.8673
dapsone	choline chloride	GLY	water	40	0.233333	0.466667	0.3	-0.721285	1.75508	-1.04235	-4.92405	-10.1909	2.74143	0.879401	-23.0265	-0.45328	-16.3761	5.56437	-1.76833	-35.9625	4.47077	-6.18517	2.82294	-2.64773	-12.936
dapsone	choline chloride	GLY	water	40	0.266667	0.533333	0.2	-0.758633	1.75508	-0.967111	-5.04295	-10.1561	2.50797	0.778854	-22.1412	-0.56113	-16.3695	5.5659	-1.63788	-36.0903	4.48182	-6.21342	3.05793	-2.41673	-13.9491
dapsone	choline chloride	GLY	water	40	0.3	0.6	0.1	-0.804083	1.75508	-0.901432	-5.14623	-10.1389	2.2805	0.699358	-21.2902	-0.65528	-16.3708	5.55954	-1.52584	-36.1989	4.49095	-6.2319	3.27904	-2.2252	-14.9087
dapsone	choline chloride	GLY		40	0.333333	0.666667		-0.835857	1.75508	-0.843564	-5.23515	-10.1369	2.06153	0.63878	-20.479	-0.73824	-16.3774	5.54831	-1.42887	-36.2923	4.49691	-6.24053	3.48678	-2.06765	-15.8133
dapsone	choline chloride	DEG	water	25	0.0333333	0.0666667	0.9	-1.84532	1.89131	-2.41069	-3.51475	-10.787	4.18841	-1.5266	-28.0499	0.37007	-16.6906	5.14198	-3.41352	-34.0159	3.88482	-5.90365	0.953568	-1.88692	-5.96601
dapsone	choline chloride	DEG	water	25	0.0666667	0.133333	0.8	-1.53219	1.89131	-1.57271	-4.71529	-11.3571	3.41657	-0.721825	-27.3713	-0.77364	-17.1879	4.83698	-2.86522	-34.7943	3.94165	-5.83081	1.42041	-2.1434	-7.42298
dapsone	choline chloride	DEG	water	25	0.1	0.2	0.7	-1.36662	1.89131	-1.26664	-5.15386	-11.4231	3.07035	-0.163693	-26.515	-1.19138	-17.1372	4.88627	-2.41679	-35.2754	3.96248	-5.71409	1.81592	-2.2531	-8.76045
dapsone	choline chloride	DEG	water	25	0.133333	0.266667	0.6	-1.24629	1.89131	-1.11188	-5.38935	-11.322	2.82595	0.0997429	-25.5244	-1.4026	-16.9503	4.98696	-2.07509	-35.5634	3.98675	-5.62836	2.16101	-2.17483	-10.039
dapsone	choline chloride	DEG	water	25	0.166667	0.333333	0.5	-1.14668	1.89131	-1.0048	-5.56204	-11.2259	2.59219	0.147549	-24.5071	-1.54874	-16.7767	5.0649	-1.80311	-35.7657	4.0133	-5.55075	2.47271	-1.95066	-11.2586
dapsone	choline chloride	DEG	water	25	0.2	0.4	0.4	-1.06486	1.89131	-0.918227	-5.70495	-11.1808	2.35344	-0.102057	-23.5171	-1.6669	-16.6467	5.11155	-1.58104	-35.9236	4.03805	-5.46591	2.75811	-1.47898	-12.4065
dapsone	choline chloride	DEG	water	25	0.233333	0.466667	0.3	-0.995025	1.89131	-0.843988	-5.82634	-11.1889	2.1152	-0.0679943	-22.5826	-1.76823	-16.5565	5.13482	-1.39769	-36.0533	4.05811	-5.36762	3.01962	-1.3297	-13.4706
dapsone	choline chloride	DEG	water	25	0.266667	0.533333	0.2	-0.980111	1.89131	-0.779223	-5.93251	-11.2362	1.88219	-0.119999	-21.7052	-1.85662	-16.4956	5.14342	-1.2453	-36.1621	4.07589	-5.25936	3.26123	-1.1253	-14.457
dapsone	choline chloride	DEG	water	25	0.3	0.6	0.1	-0.999306	1.89131	-0.722438	-6.02441	-11.3115	1.6597	-0.182658	-20.8894	-1.93412	-16.4549	5.1434	-1.11786	-36.2546	4.09029	-5.14345	3.4837	-0.935202	-15.3653
dapsone	choline chloride	DEG		25	0.333333	0.666667		-1.01558	1.89131	-0.672533	-6.10459	-11.4054	1.44934	-0.234689	-20.1322	-2.00224	-16.4281	5.13855	-1.01053	-36.3338	4.10235	-5.02273	3.68921	-0.775841	-16.2016
dapsone	choline chloride	DEG	water	30	0.0333333	0.0666667	0.9	-1.70671	1.84713	-2.3386	-3.39448	-10.6304	4.26386	-2.11262	-28.0514	0.65146	-16.4416	5.23784	-3.34841	-34.0164	4.04594	-5.81112	0.973981	-1.23579	-5.96498
dapsone	choline chloride	DEG	water	30	0.0666667	0.133333	0.8	-1.39549	1.84713	-1.5267	-4.56669	-11.2288	3.50738	-1.18366	-27.4132	-0.47524	-16.9475	4.94477	-2.79843	-34.8203	4.09145	-5.71867	1.43739	-1.61477	-7.40706
dapsone	choline chloride	DEG	water	30	0.1	0.2	0.7	-1.24135	1.84713	-1.23448	-4.98443	-11.3067	3.16531	-0.484019	-26.5711	-0.88075	-16.9027	4.99214	-2.35643	-35.3021	4.10368	-5.59601	1.82683	-1.87241	-8.731
dapsone	choline chloride	DEG	water	30	0.133333	0.266667	0.6	-1.11993	1.84713	-1.08563	-5.20876	-11.2195	2.91778	-0.0938133	-25.5924	-1.08732	-16.7261	5.08485	-2.02141	-35.5879	4.12144	-5.50665	2.16707	-1.9276	-9.99547
dapsone	choline chloride	DEG	water	30	0.166667	0.333333	0.5	-1.00973	1.84713	-0.982468	-5.37271	-11.133	2.6815	0.0452575	-24.5861	-1.23048	-16.5602	5.15652	-1.75502	-35.7879	4.14223	-5.42714	2.47502	-1.80028	-11.2017
dapsone	choline chloride	DEG	water	30	0.2	0.4	0.4	-0.930229	1.84713	-0.899074	-5.50801	-11.0935	2.4418	-0.271083	-23.6066	-1.34621	-16.4346	5.19936	-1.5374	-35.9436	4.1618	-5.34108	2.75756	-1.26632	-12.3369
dapsone	choline chloride	DEG	water	30	0.233333	0.466667	0.3	-0.86557	1.84713	-0.827509	-5.62335	-11.1026	2.20283	-0.120143	-22.6783	-1.44552	-16.3464	5.22039	-1.35744	-36.0712	4.17783	-5.24386	3.01756	-1.2373	-13.393
dapsone	choline chloride	DEG	water	30	0.266667	0.533333	0.2	-0.854399	1.84713	-0.764966	-5.72262	-11.1492	1.9706	-0.133894	-21.8096	-1.53231	-16.2863	5.22756	-1.20755	-36.1784	4.19031	-5.13709	3.25696	-1.07366	-14.3689
dapsone	choline chloride	DEG	water	30	0.3	0.6	0.1	-0.872273	1.84713	-0.710024	-5.80782	-11.2233	1.74913	-0.185322	-21.003	-1.60856	-16.2457	5.22655	-1.08191	-36.2696	4.19926	-5.02245	3.47742	-0.896588	-15.2666
dapsone	choline chloride	DEG		30	0.333333	0.666667		-0.884612	1.84713	-0.661633	-5.88306	-11.3137	1.5389	-0.232216	-20.2505	-1.67571	-16.2186	5.22092	-0.97585	-36.3476	4.20735	-4.90498	3.68202	-0.743634	-16.0971
dapsone	choline chloride	DEG	water	35	0.0333333	0.0666667	0.9	-1.61893	1.80172	-2.26577	-3.27776	-10.4781	4.34052	-2.09149	-28.058	0.92644	-16.1945	5.33477	-3.28365	-34.0197	4.2042	-5.71642	0.994251	-1.19216	-5.9617
dapsone	choline chloride	DEG	water	35	0.0666667	0.133333	0.8	-1.27531	1.80172	-1.48038	-4.41885	-11.1038	3.60013	-1.17268	-27.461	-0.18143	-16.7092	5.05371	-2.73143	-34.8501	4.23742	-5.60534	1.45358	-1.55875	-7.38915
dapsone	choline chloride	DEG	water	35	0.1	0.2	0.7	-1.12478	1.80172	-1.20176	-4.8134	-11.1952	3.26227	-0.492218	-26.6367	-0.57446	-16.6706	5.09789	-2.29611	-35.3316	4.23894	-5.47543	1.83562	-1.80389	-8.69482
dapsone	choline chloride	DEG	water	35	0.133333	0.266667	0.6	-0.995968	1.80172	-1.05882	-5.02675	-11.12	3.01091	-0.11477	-25.6672	-0.7761	-16.5043	5.18232	-1.96799	-35.6147	4.25065	-5.3843	2.17141	-1.85322	-9.94747
dapsone	choline chloride	DEG	water	35	0.166667	0.333333	0.5	-0.883417	1.80172	-0.959604	-5.18201	-11.0427	2.77195	0.0204993	-24.6712	-0.91605	-16.3459	5.24773	-1.70742	-35.812	4.26596	-5.30322	2.47578	-1.72792	-11.1407
dapsone	choline chloride	DEG	water	35	0.2	0.4	0.4	-0.807934	1.80172	-0.87941	-5.30847	-11.0088	2.53207	-0.278985	-23.7043	-1.02917	-16.2246	5.28681	-1.49446	-35.9651	4.2793	-5.21578	2.75474	-1.21548	-12.2608
dapsone	choline chloride	DEG	water	35	0.233333	0.466667	0.3	-0.739191	1.80172	-0.810548	-5.41711	-11.0186	2.29308	-0.131051	-22.7838	-1.12631	-16.1384	5.30567	-1.31808	-36.0906	4.2908	-5.11989	3.01259	-1.18703	-13.3068
dapsone	choline chloride	DEG	water	35	0.266667	0.533333	0.2	-0.731773	1.80172	-0.750256	-5.50979	-11.0642	2.06155	-0.141257	-21.9234	-1.21136	-16.0791	5.31148	-1.17089	-36.196	4.29843	-5.01483	3.24993	-1.02963	-14.2726
dapsone	choline chloride	DEG	water	35	0.3	0.6	0.1	-0.746123	1.80172	-0.697164	-5.5898	-11.1352	1.84013	-0.187572	-21.1212	-1.28625	-16.0386	5.30952	-1.04723	-36.2856	4.30355	-4.90343	3.46939	-0.859658	-15.1644
dapsone	choline chloride	DEG		35	0.333333	0.666667		-0.765718	1.80172	-0.650308	-5.6588	-11.2231	1.63121	-0.230177	-20.3776	-1.35234	-16.0113	5.30318	-0.94262	-36.3625	4.30646	-4.78818	3.67197	-0.712443	-15.9849
dapsone	choline chloride	DEG	water	40	0.0333333	0.0666667	0.9	-1.46695	1.75508	-2.19204	-3.16458	-10.3295	4.41847	-2.06972	-28.0701	1.19482	-15.95	5.43263	-3.2191	-34.0265	4.3594	-5.62055	1.01416	-1.14938	-5.95637
dapsone	choline chloride	DEG	water	40	0.0666667	0.133333	0.8	-1.14863	1.75508	-1.43372	-4.27038	-10.983	3.69503	-1.16114	-27.5162	0.10775	-16.4733	5.16355	-2.6641	-34.8842	4.37813	-5.49022	1.46852	-1.50296	-7.36799
dapsone	choline chloride	DEG	water	40	0.1	0.2	0.7	-0.993893	1.75508	-1.16847	-4.64215	-11.0864	3.35965	-0.500093	-26.7063	-0.27249	-16.4413	5.20331	-2.23576	-35.3642	4.36966	-5.35487	1.84366	-1.73567	-8.65791
dapsone	choline chloride	DEG	water	40	0.133333	0.266667	0.6	-0.876436	1.75508	-1.03144	-4.84226	-11.0246	3.1054	-0.136056	-25.7499	-0.46891	-16.2852	5.27922	-1.9148	-35.6439	4.37335	-5.26053	2.17382	-1.77874	-9.89401
dapsone	choline chloride	DEG	water	40	0.166667	0.333333	0.5	-0.754238	1.75508	-0.936211	-4.98883	-10.9554	2.86376	-0.0045781	-24.7635	-0.60543	-16.1342	5.33838	-1.66027	-35.8381	4.3834	-5.17884	2.47462	-1.65569	-11.0746
dapsone	choline chloride	DEG	water	40	0.2	0.4	0.4	-0.660588	1.75508	-0.859255	-5.10781	-10.925	2.62306	-0.286218	-23.8056	-0.71574	-16.017	5.37378	-1.45217	-35.9884	4.39207	-5.09199	2.75072	-1.16595	-12.1828
dapsone	choline chloride	DEG	water	40	0.233333	0.466667	0.3	-0.612115	1.75508	-0.793122	-5.20864	-10.9356	2.38486	-0.141656	-22.8951	-0.81054	-15.9328	5.39055	-1.27957	-36.1115	4.3981	-4.99716	3.00569	-1.13791	-13.2163
dapsone	choline chloride	DEG	water	40	0.266667	0.533333	0.2	-0.60442	1.75508	-0.735097	-5.29456	-10.98	2.15421	-0.148497	-22.0429	-0.89372	-15.8741	5.39509	-1.13525	-36.2148	4.40084	-4.89406	3.24088	-0.986753	-14.172
dapsone	choline chloride	DEG	water	40	0.3	0.6	0.1	-0.630372	1.75508	-0.683888	-5.36803	-11.049	1.93433	-0.190098	-21.2506	-0.96713	-15.8338	5.39226	-1.01375	-36.3028	4.4009	-4.7847	3.45793	-0.823652	-15.0522
dapsone	choline chloride	DEG		40	0.333333	0.666667		-0.647568	1.75508	-0.638581	-5.43201	-11.1331	1.72583	-0.228359	-20.5116	-1.03208	-15.8062	5.38525	-0.91074	-36.3783	4.39993	-4.67308	3.65942	-0.682381	-15.8668
dapsone	choline chloride	ETG	water	25	0.0333333	0.0666667	0.9	-1.96047	1.89131	-2.94736	-2.73654	-10.3913	4.68158	-1.8418	-28.2275	1.10254	-16.2664	5.51137	-3.56487	-33.7485	3.83908	-5.8751	0.829791	-1.72307	-5.52098
dapsone	choline chloride	ETG	water	25	0.0666667	0.133333	0.8	-1.64508	1.89131	-2.16111	-3.87987	-10.8072	4.05921	-1.05819	-27.6768	0.02943	-16.7007	5.24963	-3.20303	-34.2946	3.9093	-5.89355	1.19042	-2.14484	-6.61777
dapsone	choline chloride	ETG	water	25	0.1	0.2	0.7	-1.48077	1.89131	-1.65904	-4.59972	-11.1297	3.58867	-0.34654	-27.1225	-0.65581	-16.9456	5.1187	-2.84511	-34.7756	3.94391	-5.81591	1.53003	-2.49857	-7.65311
dapsone	choline chloride	ETG	water	25	0.133333	0.266667	0.6	-1.36258	1.89131	-1.40025	-4.9659	-11.2265	3.32025	0.120967	-26.5026	-1.00902	-16.9566	5.14472	-2.53606	-35.1326	3.95688	-5.73012	1.82447	-2.65703	-8.62998
dapsone	choline chloride	ETG	water	25	0.166667	0.333333	0.5	-1.25699	1.89131	-1.24591	-5.18445	-11.2219	3.11745	0.333473	-25.8186	-1.21967	-16.8827	5.20463	-2.28003	-35.3869	3.96478	-5.6608	2.08718	-2.6135	-9.56837
dapsone	choline chloride	ETG	water	25	0.2	0.4	0.4	-1.16613	1.89131	-1.13532	-5.34066	-11.1993	2.92473	0.373899	-25.1098	-1.37061	-16.801	5.25288	-2.06383	-35.5813	3.97005	-5.60169	2.32815	-2.43773	-10.4715
dapsone	choline chloride	ETG	water	25	0.233333	0.466667	0.3	-1.12509	1.89131	-1.04671	-5.46418	-11.1886	2.7295	0.337074	-24.405	-1.49155	-16.7344	5.28145	-1.87789	-35.7391	3.97263	-5.54575	2.55195	-2.21496	-11.3341
dapsone	choline chloride	ETG	water	25	0.266667	0.533333	0.2	-1.11207	1.89131	-0.971669	-5.56639	-11.1972	2.53183	0.285742	-23.7184	-1.59396	-16.6857	5.2934	-1.71621	-35.8721	3.97243	-5.48852	2.76157	-2.00195	-12.1537
dapsone	choline chloride	ETG	water	25	0.3	0.6	0.1	-1.13325	1.89131	-0.906451	-5.65276	-11.2239	2.33498	0.244495	-23.0581	-1.68298	-16.6519	5.29361	-1.57469	-35.9865	3.96978	-5.42806	2.95863	-1.81918	-12.9283
dapsone	choline chloride	ETG		25	0.333333	0.666667		-1.14897	1.89131	-0.849038	-5.72766	-11.2628	2.14112	0.21661	-22.4234	-1.76134	-16.6294	5.28621	-1.45023	-36.086	3.96632	-5.36658	3.14509	-1.66684	-13.6626
dapsone	choline chloride	ETG	water	30	0.0333333	0.0666667	0.9	-1.81976	1.84713	-2.8709	-2.61042	-10.22	4.76047	-1.4435	-28.2183	1.39014	-16.0089	5.6085	-3.50158	-33.7387	4.00056	-5.78893	0.848033	-2.05808	-5.52035
dapsone	choline chloride	ETG	water	30	0.0666667	0.133333	0.8	-1.51288	1.84713	-2.09177	-3.75903	-10.6718	4.12797	-0.747384	-27.6896	0.30893	-16.4667	5.33821	-3.13965	-34.3027	4.06796	-5.79493	1.21024	-2.39227	-6.61307
dapsone	choline chloride	ETG	water	30	0.1	0.2	0.7	-1.34711	1.84713	-1.60676	-4.45875	-11.0133	3.66578	-0.143987	-27.1619	-0.36413	-16.7212	5.21154	-2.7813	-34.8001	4.09462	-5.70783	1.54576	-2.63731	-7.63824
dapsone	choline chloride	ETG	water	30	0.133333	0.266667	0.6	-1.23015	1.84713	-1.36052	-4.80685	-11.1184	3.40179	0.222168	-26.5557	-0.70584	-16.7364	5.23736	-2.47562	-35.1601	4.10101	-5.61797	1.83557	-2.69779	-8.6044
dapsone	choline chloride	ETG	water	30	0.166667	0.333333	0.5	-1.12157	1.84713	-1.21341	-5.0138	-11.1207	3.19869	0.3645	-25.88	-0.91	-16.6676	5.29353	-2.22385	-35.4136	4.1038	-5.54691	2.09484	-2.58835	-9.53362
dapsone	choline chloride	ETG	water	30	0.2	0.4	0.4	-1.031	1.84713	-1.1077	-5.16114	-11.1035	3.00583	0.369324	-25.1807	-1.05669	-16.5901	5.33837	-2.01171	-35.6063	4.10445	-5.48653	2.33254	-2.38103	-10.4256
dapsone	choline chloride	ETG	water	30	0.233333	0.466667	0.3	-0.983261	1.84713	-1.02283	-5.27763	-11.0962	2.81055	0.32096	-24.4832	-1.17447	-16.5261	5.36466	-1.82939	-35.7623	4.10316	-5.42986	2.55411	-2.15035	-11.2791
dapsone	choline chloride	ETG	water	30	0.266667	0.533333	0.2	-0.973401	1.84713	-0.950787	-5.37368	-11.1064	2.61328	0.26956	-23.8029	-1.27444	-16.4789	5.37524	-1.67086	-35.8935	4.09924	-5.37252	2.76196	-1.94042	-12.0906
dapsone	choline chloride	ETG	water	30	0.3	0.6	0.1	-1.00545	1.84713	-0.888041	-5.45498	-11.1329	2.41714	0.231665	-23.1482	-1.36152	-16.4459	5.37468	-1.53206	-36.0063	4.09346	-5.31294	2.95754	-1.76373	-12.8581
dapsone	choline chloride	ETG		30	0.333333	0.666667		-1.01667	1.84713	-0.832676	-5.52445	-11.1723	2.2246	0.206531	-22.5209	-1.43835	-16.4236	5.36685	-1.40992	-36.1044	4.0861	-5.25129	3.14225	-1.61645	-13.5835
dapsone	choline chloride	ETG	water	35	0.0333333	0.0666667	0.9	-1.7116	1.80172	-2.7939	-2.48914	-10.0498	4.83995	-1.43945	-28.2101	1.67144	-15.7523	5.70661	-3.43915	-33.73	4.16058	-5.70249	0.866658	-1.9997	-5.51991
dapsone	choline chloride	ETG	water	35	0.0666667	0.133333	0.8	-1.39249	1.80172	-2.0216	-3.64199	-10.5408	4.19727	-0.749574	-27.7072	0.58201	-16.2359	5.42716	-3.07615	-34.3147	4.224	-5.69509	1.22989	-2.32658	-6.60742
dapsone	choline chloride	ETG	water	35	0.1	0.2	0.7	-1.22574	1.80172	-1.55421	-4.31872	-10.9014	3.74443	-0.15648	-27.2079	-0.07729	-16.4992	5.30509	-2.71706	-34.8289	4.24143	-5.59783	1.56066	-2.56058	-7.62092
dapsone	choline chloride	ETG	water	35	0.133333	0.266667	0.6	-1.10989	1.80172	-1.32045	-4.64747	-11.0147	3.48457	0.19829	-26.6152	-0.40704	-16.5184	5.33017	-2.41498	-35.191	4.24043	-5.50375	1.8456	-2.61327	-8.57575
dapsone	choline chloride	ETG	water	35	0.166667	0.333333	0.5	-0.999365	1.80172	-1.18047	-4.84231	-11.023	3.28143	0.335816	-25.9486	-0.60448	-16.4546	5.38235	-2.16771	-35.4429	4.23783	-5.43163	2.10092	-2.50353	-9.49435
dapsone	choline chloride	ETG	water	35	0.2	0.4	0.4	-0.90853	1.80172	-1.07963	-4.98086	-11.0106	3.0879	0.341858	-25.2566	-0.74674	-16.381	5.42372	-1.95983	-35.6335	4.23412	-5.37042	2.33582	-2.30169	-10.3768
dapsone	choline chloride	ETG	water	35	0.233333	0.466667	0.3	-0.857457	1.80172	-0.998486	-5.08948	-11.0063	2.89305	0.297991	-24.5672	-0.8612	-16.3196	5.44774	-1.78131	-35.7873	4.22828	-5.31329	2.55469	-2.0793	-11.2201
dapsone	choline chloride	ETG	water	35	0.266667	0.533333	0.2	-0.85255	1.80172	-0.929451	-5.17962	-11.0174	2.69633	0.251651	-23.8933	-0.95858	-16.2738	5.45698	-1.62611	-35.9165	4.22104	-5.25639	2.76065	-1.87776	-12.0232
dapsone	choline chloride	ETG	water	35	0.3	0.6	0.1	-0.884667	1.80172	-0.869185	-5.25529	-11.044	2.5011	0.217898	-23.2444	-1.04359	-16.2414	5.45568	-1.49018	-36.0275	4.2117	-5.19742	2.95458	-1.70808	-12.7831
dapsone	choline chloride	ETG		35	0.333333	0.666667		-0.896593	1.80172	-0.815895	-5.31898	-11.0831	2.31032	0.195922	-22.6252	-1.11877	-16.2194	5.44747	-1.3705	-36.1241	4.20021	-5.13627	3.13715	-1.56642	-13.4989
dapsone	choline chloride	ETG	water	40	0.0333333	0.0666667	0.9	-1.60393	1.75508	-2.71622	-2.37217	-9.88239	4.92008	-1.43692	-28.2047	1.94623	-15.4969	5.80549	-3.37752	-33.7228	4.3184	-5.61455	0.885405	-1.9406	-5.51805
dapsone	choline chloride	ETG	water	40	0.0666667	0.133333	0.8	-1.28206	1.75508	-1.95049	-3.52843	-10.415	4.26709	-0.752739	-27.7307	0.84855	-16.0087	5.51635	-3.01232	-34.3312	4.37698	-5.59368	1.24926	-2.25958	-6.6005
dapsone	choline chloride	ETG	water	40	0.1	0.2	0.7	-1.10223	1.75508	-1.50141	-4.17962	-10.7931	3.82418	-0.169755	-27.2591	0.20478	-16.2801	5.39925	-2.65227	-34.8622	4.3844	-5.48704	1.57507	-2.48251	-7.60313
dapsone	choline chloride	ETG	water	40	0.133333	0.266667	0.6	-0.983384	1.75508	-1.28004	-4.48724	-10.9141	3.56917	0.173742	-26.6824	-0.11254	-16.3029	5.42305	-2.3541	-35.2253	4.3747	-5.38886	1.85388	-2.52784	-8.5429
dapsone	choline chloride	ETG	water	40	0.166667	0.333333	0.5	-0.866862	1.75508	-1.14714	-4.66936	-10.9292	3.36572	0.305976	-26.0249	-0.30306	-16.2439	5.47098	-2.11158	-35.475	4.3663	-5.31471	2.10526	-2.41756	-9.45011
dapsone	choline chloride	ETG	water	40	0.2	0.4	0.4	-0.776611	1.75508	-1.05113	-4.79863	-10.9206	3.17181	0.313593	-25.3405	-0.44069	-16.1741	5.50882	-1.90818	-35.6629	4.35794	-5.25344	2.33701	-2.22177	-10.3224
dapsone	choline chloride	ETG	water	40	0.233333	0.466667	0.3	-0.73242	1.75508	-0.973704	-4.90059	-10.9184	2.97657	0.274339	-24.6564	-0.55168	-16.115	5.53058	-1.73365	-35.8143	4.34891	-5.19654	2.55401	-2.00799	-11.1579
dapsone	choline chloride	ETG	water	40	0.266667	0.533333	0.2	-0.728011	1.75508	-0.907688	-4.98329	-10.9312	2.78126	0.232782	-23.9914	-0.64631	-16.0704	5.53853	-1.58193	-35.9412	4.33698	-5.13921	2.75727	-1.81471	-11.9499
dapsone	choline chloride	ETG	water	40	0.3	0.6	0.1	-0.755513	1.75508	-0.84991	-5.05358	-10.9571	2.58694	0.203344	-23.3478	-0.72914	-16.0387	5.53653	-1.449	-36.0502	4.32444	-5.08152	2.94959	-1.65234	-12.7024
dapsone	choline chloride	ETG		40	0.333333	0.666667		-0.78775	1.75508	-0.798685	-5.11221	-10.9952	2.39737	0.184621	-22.7341	-0.80257	-16.0168	5.52795	-1.3319	-36.145	4.30964	-5.02164	3.13058	-1.51652	-13.411
dapsone	choline chloride	TEG	water	25	0.0333333	0.0666667	0.9	-1.7632	1.89131	-1.96546	-4.24341	-11.2445	3.71256	-1.20428	-27.879	-0.2376	-17.183	4.79673	-3.282	-34.2961	4.00581	-5.93851	1.08417	-2.07772	-6.41708
dapsone	choline chloride	TEG	water	25	0.0666667	0.133333	0.8	-1.47043	1.89131	-1.29558	-5.26869	-11.7251	3.03736	-0.356373	-26.9698	-1.15188	-17.5279	4.66321	-2.64671	-35.1701	4.11681	-5.8028	1.62585	-2.29034	-8.20035
dapsone	choline chloride	TEG	water	25	0.1	0.2	0.7	-1.30684	1.89131	-1.08078	-5.66357	-11.652	2.70322	0.11449	-25.7216	-1.44504	-17.362	4.77604	-2.21418	-35.5822	4.21853	-5.70998	2.07282	-2.32867	-9.8606
dapsone	choline chloride	TEG	water	25	0.133333	0.266667	0.6	-1.19478	1.89131	-0.95703	-5.93583	-11.5206	2.40852	0.00898631	-24.3901	-1.61394	-17.1724	4.87164	-1.89975	-35.8289	4.32189	-5.65173	2.46312	-1.90874	-11.4388
dapsone	choline chloride	TEG	water	25	0.166667	0.333333	0.5	-1.09409	1.89131	-0.862606	-6.15865	-11.4534	2.1084	0.131352	-23.101	-1.74282	-17.042	4.92021	-1.65655	-36.0079	4.41583	-5.58857	2.81181	-1.7879	-12.9069
dapsone	choline chloride	TEG	water	25	0.2	0.4	0.4	-1.00142	1.89131	-0.783118	-6.34826	-11.4544	1.80939	0.0892002	-21.8963	-1.85131	-16.9645	4.93552	-1.46321	-36.1497	4.49695	-5.51006	3.12613	-1.55241	-14.2534
dapsone	choline chloride	TEG	water	25	0.233333	0.466667	0.3	-0.928964	1.89131	-0.714694	-6.51112	-11.5033	1.52289	-0.0100152	-20.7898	-1.94469	-16.9215	4.93263	-1.30726	-36.2658	4.56643	-5.41821	3.40974	-1.29724	-15.476
dapsone	choline chloride	TEG	water	25	0.266667	0.533333	0.2	-0.917364	1.89131	-0.655624	-6.65015	-11.5842	1.25522	-0.106012	-19.7834	-2.02531	-16.8997	4.92082	-1.18001	-36.3622	4.62484	-5.31548	3.6656	-1.074	-16.5789
dapsone	choline chloride	TEG	water	25	0.3	0.6	0.1	-0.946122	1.89131	-0.604579	-6.77163	-11.6809	1.0065	-0.180408	-18.8625	-2.09498	-16.8901	4.90514	-1.07502	-36.4431	4.67665	-5.2092	3.89864	-0.894612	-17.5806
dapsone	choline chloride	TEG		25	0.333333	0.666667		-0.968587	1.89131	-0.560345	-6.87606	-11.7886	0.778314	-0.236396	-18.0275	-2.15535	-16.8877	4.88826	-0.98741	-36.5114	4.72071	-5.09915	4.10995	-0.751014	-18.484
dapsone	choline chloride	TEG	water	30	0.0333333	0.0666667	0.9	-1.65429	1.84713	-1.90386	-4.11641	-11.1014	3.79758	-1.97322	-27.9023	0.04816	-16.9368	4.90194	-3.21374	-34.3125	4.16457	-5.83536	1.10436	-1.24052	-6.41022
dapsone	choline chloride	TEG	water	30	0.0666667	0.133333	0.8	-1.33759	1.84713	-1.26358	-5.10387	-11.5959	3.14118	-0.953452	-27.0223	-0.84037	-17.2793	4.78036	-2.58244	-35.1972	4.2635	-5.68336	1.63918	-1.62899	-8.17498
dapsone	choline chloride	TEG	water	30	0.1	0.2	0.7	-1.17486	1.84713	-1.05653	-5.48569	-11.5411	2.80252	-0.287762	-25.7873	-1.1277	-17.1259	4.88235	-2.15809	-35.6061	4.35799	-5.5848	2.07983	-1.87033	-9.81885
dapsone	choline chloride	TEG	water	30	0.133333	0.266667	0.6	-1.06197	1.84713	-0.936834	-5.75004	-11.4247	2.50289	-0.47123	-24.4698	-1.29381	-16.9468	4.96856	-1.85017	-35.8498	4.45623	-5.52208	2.46567	-1.37894	-11.38
dapsone	choline chloride	TEG	water	30	0.166667	0.333333	0.5	-0.953274	1.84713	-0.845622	-5.96607	-11.3655	2.20068	-0.0914284	-23.1922	-1.42039	-16.8214	5.01214	-1.61191	-36.026	4.54568	-5.45598	2.81146	-1.52048	-12.8338
dapsone	choline chloride	TEG	water	30	0.2	0.4	0.4	-0.885383	1.84713	-0.768816	-6.1499	-11.3692	1.90152	0.00183221	-21.9982	-1.52697	-16.7456	5.02499	-1.42217	-36.1654	4.62293	-5.37643	3.12347	-1.424	-14.1673
dapsone	choline chloride	TEG	water	30	0.233333	0.466667	0.3	-0.799231	1.84713	-0.702559	-6.30707	-11.4187	1.61549	-0.0404894	-20.9007	-1.61892	-16.7031	5.02072	-1.2688	-36.2796	4.68815	-5.28441	3.40523	-1.22831	-15.3789
dapsone	choline chloride	TEG	water	30	0.266667	0.533333	0.2	-0.789015	1.84713	-0.645205	-6.44118	-11.4981	1.3486	-0.115968	-19.9029	-1.69851	-16.681	5.00798	-1.14339	-36.3746	4.74267	-5.18289	3.65938	-1.02742	-16.4717
dapsone	choline chloride	TEG	water	30	0.3	0.6	0.1	-0.821884	1.84713	-0.595518	-6.55703	-11.5946	1.10104	-0.182827	-18.9926	-1.76746	-16.671	4.99157	-1.03969	-36.4543	4.78957	-5.07648	3.89053	-0.856863	-17.4617
dapsone	choline chloride	TEG		30	0.333333	0.666667		-0.840989	1.84713	-0.552368	-6.6578	-11.6991	0.872991	-0.234197	-18.1621	-1.82734	-16.6682	4.97407	-0.95301	-36.5218	4.83046	-4.96908	4.10108	-0.718813	-18.3597
dapsone	choline chloride	TEG	water	35	0.0333333	0.0666667	0.9	-1.54171	1.80172	-1.84203	-3.99262	-10.9604	3.88416	-1.95054	-27.9277	0.32871	-16.6921	5.00942	-3.1453	-34.3331	4.32133	-5.73168	1.12526	-1.19476	-6.40536
dapsone	choline chloride	TEG	water	35	0.0666667	0.133333	0.8	-1.2158	1.80172	-1.23094	-4.93912	-11.4704	3.24586	-0.949699	-27.0793	-0.53329	-17.0327	4.8978	-2.51808	-35.2274	4.40583	-5.56234	1.65194	-1.56838	-8.14804
dapsone	choline chloride	TEG	water	35	0.1	0.2	0.7	-1.05248	1.80172	-1.03165	-5.306	-11.4344	2.90328	-0.305047	-25.8613	-0.81441	-16.892	4.98831	-2.10215	-35.6323	4.49159	-5.45764	2.08503	-1.7971	-9.77106
dapsone	choline chloride	TEG	water	35	0.133333	0.266667	0.6	-0.943496	1.80172	-0.916063	-5.56187	-11.3322	2.59884	-0.47792	-24.5575	-0.97747	-16.7232	5.06517	-1.80098	-35.8726	4.5844	-5.39106	2.46633	-1.32306	-11.3151
dapsone	choline chloride	TEG	water	35	0.166667	0.333333	0.5	-0.833161	1.80172	-0.828123	-5.77118	-11.2789	2.2947	-0.10977	-23.2899	-1.10152	-16.6027	5.10388	-1.56789	-36.0457	4.66966	-5.3238	2.80918	-1.45812	-12.7557
dapsone	choline chloride	TEG	water	35	0.2	0.4	0.4	-0.757988	1.80172	-0.754038	-5.94893	-11.2849	1.99557	-0.0170997	-22.1063	-1.20602	-16.5286	5.11434	-1.38197	-36.1824	4.74291	-5.24365	3.11877	-1.36487	-14.0761
dapsone	choline chloride	TEG	water	35	0.233333	0.466667	0.3	-0.673807	1.80172	-0.689982	-6.09943	-11.3357	1.71112	-0.0545504	-21.0227	-1.29638	-16.4864	5.10876	-1.23137	-36.2946	4.80305	-5.15067	3.39764	-1.17682	-15.2719
dapsone	choline chloride	TEG	water	35	0.266667	0.533333	0.2	-0.666825	1.80172	-0.634385	-6.22858	-11.4137	1.44469	-0.123768	-20.0319	-1.37481	-16.4641	5.09517	-1.10796	-36.3879	4.85377	-5.05031	3.65048	-0.984192	-16.356
dapsone	choline chloride	TEG	water	35	0.3	0.6	0.1	-0.700427	1.80172	-0.586094	-6.34007	-11.5072	1.19782	-0.184978	-19.1277	-1.44293	-16.4537	5.07811	-1.00572	-36.4664	4.89714	-4.94649	3.88029	-0.820742	-17.3387
dapsone	choline chloride	TEG		35	0.333333	0.666667		-0.724141	1.80172	-0.544065	-6.43616	-11.6098	0.970657	-0.232227	-18.3049	-1.50221	-16.4505	5.06004	-0.92009	-36.533	4.93395	-4.84071	4.08938	-0.687863	-18.2281
dapsone	choline chloride	TEG	water	40	0.0333333	0.0666667	0.9	-1.4198	1.75508	-1.77988	-3.86983	-10.8235	3.97356	-1.92656	-27.9608	0.60398	-16.4494	5.11903	-3.0765	-34.3585	4.47381	-5.62587	1.14547	-1.14994	-6.39776
dapsone	choline chloride	TEG	water	40	0.0666667	0.133333	0.8	-1.09375	1.75508	-1.19764	-4.77217	-11.3495	3.35263	-0.945493	-27.1453	-0.23066	-16.7886	5.01524	-2.45356	-35.2607	4.54151	-5.43909	1.66261	-1.50807	-8.11543
dapsone	choline chloride	TEG	water	40	0.1	0.2	0.7	-0.928405	1.75508	-1.00613	-5.12547	-11.3299	3.00431	-0.321925	-25.9386	-0.50519	-16.6606	5.09374	-2.04632	-35.661	4.62028	-5.33061	2.08943	-1.72439	-9.72241
dapsone	choline chloride	TEG	water	40	0.133333	0.266667	0.6	-0.820793	1.75508	-0.894721	-5.37135	-11.2417	2.69586	-0.483652	-24.6504	-0.6649	-16.5018	5.16133	-1.75215	-35.8972	4.70645	-5.26009	2.46547	-1.2685	-11.2469
dapsone	choline chloride	TEG	water	40	0.166667	0.333333	0.5	-0.707779	1.75508	-0.810106	-5.57328	-11.1949	2.39039	-0.127925	-23.3955	-0.7862	-16.3859	5.19527	-1.52444	-36.0669	4.78708	-5.191	2.80488	-1.39652	-12.6714
dapsone	choline chloride	TEG	water	40	0.2	0.4	0.4	-0.627523	1.75508	-0.738795	-5.74418	-11.2028	2.09209	-0.0361255	-22.224	-0.88842	-16.3134	5.20347	-1.34255	-36.2008	4.85576	-5.11059	3.11138	-1.30642	-13.9768
dapsone	choline chloride	TEG	water	40	0.233333	0.466667	0.3	-0.561329	1.75508	-0.676979	-5.88987	-11.2523	1.8077	-0.0683498	-21.1463	-0.97704	-16.2715	5.19667	-1.19491	-36.3107	4.91283	-5.0192	3.38897	-1.12656	-15.1643
dapsone	choline chloride	TEG	water	40	0.266667	0.533333	0.2	-0.555503	1.75508	-0.623182	-6.01321	-11.3291	1.5429	-0.13135	-20.1666	-1.05415	-16.249	5.1823	-1.07367	-36.4023	4.95906	-4.91985	3.6394	-0.94232	-16.2357
dapsone	choline chloride	TEG	water	40	0.3	0.6	0.1	-0.586421	1.75508	-0.576313	-6.1196	-11.4209	1.29733	-0.187404	-19.2719	-1.12134	-16.2382	5.16465	-0.97303	-36.4794	4.99826	-4.81736	3.86732	-0.785626	-17.2075
dapsone	choline chloride	TEG		40	0.333333	0.666667		-0.609028	1.75508	-0.53542	-6.21104	-11.5205	1.07124	-0.230474	-18.4558	-1.17996	-16.2346	5.14608	-0.8886	-36.5449	5.03108	-4.71406	4.07484	-0.658126	-18.0891
edaravone	choline chloride	GLY		25	0.5	0.5		-1.10412	1.57909	-2.98728	-2.95223	-1.5489	1.98357	1.62722	-8.7076	2.61238	-7.92432	6.94553	-0.35974	-28.0262	5.56461	-6.37542	4.96196	-1.98696	-19.3186
edaravone	choline chloride	GLY		30	0.5	0.5		-0.930461	1.51707	-2.90209	-2.95633	-1.55402	1.98813	1.5902	-8.70757	2.80736	-7.80032	6.98485	-0.35452	-28.0226	5.76369	-6.2463	4.99672	-1.94472	-19.315
edaravone	choline chloride	GLY		35	0.5	0.5		-0.791745	1.4536	-2.81791	-2.95995	-1.56036	1.99308	1.55339	-8.71146	2.99942	-7.67685	7.02325	-0.34924	-28.0191	5.95937	-6.11649	5.03017	-1.90263	-19.3076
edaravone	choline chloride	GLY		40	0.5	0.5		-0.614518	1.38871	-2.73464	-2.96557	-1.56554	1.99628	1.51757	-8.71159	3.18847	-7.55405	7.06063	-0.3439	-28.0157	6.15404	-5.98851	5.06435	-1.86147	-19.3041
edaravone	choline chloride	GLY		25	0.333333	0.666667		-0.977635	1.57909	-2.67106	-2.43324	-1.52286	1.95972	2.26919	-9.87884	2.18078	-8.85445	6.07294	-0.48138	-28.0094	4.61402	-7.33159	4.11322	-2.75057	-18.1306
edaravone	choline chloride	GLY		30	0.333333	0.666667		-0.794138	1.51707	-2.58741	-2.44169	-1.53948	1.9662	2.21782	-9.88227	2.37068	-8.7297	6.11198	-0.47498	-28.0063	4.81237	-7.19022	4.14578	-2.6928	-18.1241
edaravone	choline chloride	GLY		35	0.333333	0.666667		-0.667244	1.4536	-2.5046	-2.4499	-1.55661	1.97256	2.16711	-9.88808	2.55746	-8.60563	6.14993	-0.46845	-28.0034	5.00736	-7.04902	4.17737	-2.63556	-18.1154
edaravone	choline chloride	GLY		40	0.333333	0.666667		-0.524123	1.38871	-2.4225	-2.45858	-1.5746	1.97828	2.11683	-9.8956	2.74101	-8.48243	6.18665	-0.46182	-28.0008	5.19959	-6.90783	4.20837	-2.57865	-18.1051
edaravone	choline chloride	GLY		25	0.2	0.8		-1.03318	1.57909	-2.51115	-1.94079	-1.42479	1.95388	2.8153	-10.8127	1.96254	-9.47802	5.48202	-0.57965	-27.9946	3.90333	-8.05323	3.52814	-3.39495	-17.1819
edaravone	choline chloride	GLY		30	0.2	0.8		-0.879006	1.51707	-2.42803	-1.95143	-1.44969	1.96311	2.7523	-10.8196	2.1495	-9.35229	5.52148	-0.57238	-27.9921	4.10093	-7.9026	3.55837	-3.32468	-17.1725
edaravone	choline chloride	GLY		35	0.2	0.8		-0.730027	1.4536	-2.34569	-1.96137	-1.47585	1.97254	2.68964	-10.8306	2.3333	-9.22719	5.55993	-0.56494	-27.9899	4.29467	-7.75134	3.58739	-3.25458	-17.1592
edaravone	choline chloride	GLY		40	0.2	0.8		-0.562294	1.38871	-2.264	-1.97161	-1.50273	1.9814	2.6275	-10.8433	2.51381	-9.10287	5.59723	-0.55733	-27.9879	4.48542	-7.60014	3.61583	-3.18483	-17.1445
edaravone	choline chloride	ETG		25	0.5	0.5		-0.98635	1.57909	-2.99751	-3.02721	-2.30881	2.26169	1.21413	-10.4387	2.62634	-7.3951	7.15799	-0.29097	-27.8424	5.65355	-5.08629	4.8963	-1.5051	-17.4037
edaravone	choline chloride	ETG		30	0.5	0.5		-0.853567	1.51707	-2.91218	-3.01099	-2.29428	2.26995	1.18643	-10.4386	2.82137	-7.27471	7.19601	-0.28714	-27.8386	5.83236	-4.98043	4.92606	-1.47357	-17.4
edaravone	choline chloride	ETG		35	0.5	0.5		-0.679891	1.4536	-2.82779	-2.996	-2.2801	2.27743	1.15918	-10.4385	3.01336	-7.15498	7.233	-0.28321	-27.8349	6.00936	-4.87488	4.95557	-1.44239	-17.3964
edaravone	choline chloride	ETG		40	0.5	0.5		-0.527794	1.38871	-2.74423	-2.98111	-2.26738	2.28497	1.13214	-10.4421	3.20221	-7.0361	7.26882	-0.27919	-27.8314	6.18332	-4.76872	4.98385	-1.41133	-17.3893
edaravone	choline chloride	ETG		25	0.333333	0.666667		-0.801489	1.57909	-2.56473	-2.61922	-2.64805	2.24854	1.65517	-12.1681	2.03566	-8.33907	6.16074	-0.41546	-27.7406	4.65488	-5.69102	3.9122	-2.07063	-15.5725
edaravone	choline chloride	ETG		30	0.333333	0.666667		-0.670464	1.51707	-2.48181	-2.60092	-2.63949	2.25931	1.61817	-12.1744	2.22414	-8.22032	6.19644	-0.41022	-27.7376	4.82506	-5.58083	3.93713	-2.02839	-15.5632
edaravone	choline chloride	ETG		35	0.333333	0.666667		-0.540876	1.4536	-2.39941	-2.58389	-2.6323	2.26904	1.58139	-12.1821	2.40907	-8.10278	6.23064	-0.40482	-27.7351	4.99296	-5.47048	3.9616	-1.98621	-15.5529
edaravone	choline chloride	ETG		40	0.333333	0.666667		-0.443431	1.38871	-2.31733	-2.5677	-2.62654	2.27804	1.54502	-12.1923	2.59024	-7.98673	6.26311	-0.39927	-27.7328	5.15794	-5.36019	3.98507	-1.94429	-15.5405
edaravone	choline chloride	ETG		25	0.2	0.8		-0.88383	1.57909	-2.32595	-2.16196	-2.79784	2.29086	2.02648	-13.5423	1.70976	-8.97114	5.46556	-0.52827	-27.646	3.87172	-6.1733	3.1747	-2.55475	-14.1037
edaravone	choline chloride	ETG		30	0.2	0.8		-0.775297	1.51707	-2.24417	-2.1414	-2.79284	2.30457	1.98205	-13.5531	1.89435	-8.85295	5.50067	-0.52172	-27.6444	4.03575	-6.06011	3.1961	-2.50377	-14.0914
edaravone	choline chloride	ETG		35	0.2	0.8		-0.613503	1.4536	-2.16272	-2.12068	-2.79114	2.31843	1.93708	-13.5701	2.0752	-8.7361	5.53433	-0.51494	-27.6434	4.19588	-5.94496	3.2159	-2.45202	-14.0734
edaravone	choline chloride	ETG		40	0.2	0.8		-0.464934	1.38871	-2.08141	-2.10147	-2.79113	2.33108	1.8923	-13.5887	2.25206	-8.62093	5.56629	-0.50794	-27.6431	4.35353	-5.8298	3.23521	-2.40024	-14.0545
edaravone	choline chloride	GLY	water	25	0.0666667	0.133333	0.8	-1.62799	1.57909	-3.92698	-0.00729025	-2.83373	4.36215	0.662814	-19.8811	3.89491	-9.10227	5.64449	-1.25227	-27.0244	3.9022	-6.26854	1.28234	-1.91508	-7.14334
edaravone	choline chloride	GLY	water	25	0.133333	0.266667	0.6	-1.1285	1.57909	-3.30535	-1.02572	-2.47172	3.76367	1.84311	-17.5918	3.04649	-9.05049	5.82288	-0.93833	-27.4799	4.07221	-6.57877	2.05921	-2.78144	-9.88808
edaravone	choline chloride	GLY	water	25	0.166667	0.333333	0.5	-0.950213	1.57909	-3.12191	-1.36021	-2.31852	3.43749	2.45315	-16.3612	2.79613	-9.04042	5.85612	-0.82496	-27.622	4.15634	-6.7219	2.41863	-3.27811	-11.2608
edaravone	choline chloride	GLY	water	25	0.2	0.4	0.4	-0.838566	1.57909	-2.9878	-1.6295	-2.15188	3.13108	2.68663	-15.0973	2.61309	-9.01215	5.89751	-0.73132	-27.733	4.24259	-6.86027	2.76643	-3.41795	-12.6358
edaravone	choline chloride	GLY	water	25	0.266667	0.533333	0.2	-0.884155	1.57909	-2.80146	-2.06256	-1.81925	2.54615	2.56288	-12.5129	2.35876	-8.93254	5.98955	-0.58668	-27.8958	4.42132	-7.11329	3.4434	-3.14956	-15.3829
edaravone	choline chloride	GLY	water	30	0.0666667	0.133333	0.8	-1.50976	1.51707	-3.83563	0.0306893	-2.74621	4.42138	2.24231	-19.8705	4.10286	-8.91868	5.72568	-1.23171	-27.0133	4.07217	-6.17247	1.3043	-3.47402	-7.14286
edaravone	choline chloride	GLY	water	30	0.133333	0.266667	0.6	-0.952087	1.51707	-3.21693	-1.00561	-2.43377	3.79171	2.76163	-17.5845	3.24427	-8.90401	5.87525	-0.9251	-27.4719	4.24988	-6.47024	2.08354	-3.68673	-9.88733
edaravone	choline chloride	GLY	water	30	0.166667	0.333333	0.5	-0.776324	1.51707	-3.03499	-1.34575	-2.29403	3.46009	2.881	-16.3565	2.9918	-8.9012	5.90384	-0.81391	-27.6151	4.33755	-6.60717	2.44375	-3.69491	-11.2586
edaravone	choline chloride	GLY	water	30	0.2	0.4	0.4	-0.679902	1.51707	-2.90189	-1.62052	-2.13743	3.14947	2.82223	-15.0935	2.80708	-8.87767	5.94242	-0.72187	-27.7272	4.4276	-6.74024	2.79295	-3.5441	-12.6337
edaravone	choline chloride	GLY	water	30	0.266667	0.533333	0.2	-0.732128	1.51707	-2.71683	-2.06311	-1.82199	2.55785	2.54585	-12.512	2.55028	-8.80413	6.03091	-0.57925	-27.8915	4.61339	-6.98214	3.47306	-3.1251	-15.3796
edaravone	choline chloride	GLY	water	35	0.0666667	0.133333	0.8	-1.36144	1.4536	-3.74483	0.0663913	-2.66004	4.47937	2.22663	-19.8599	4.30694	-8.736	5.80583	-1.21119	-27.0023	4.24055	-6.07596	1.32646	-3.43782	-7.1424
edaravone	choline chloride	GLY	water	35	0.133333	0.266667	0.6	-0.840412	1.4536	-3.12939	-0.986462	-2.39649	3.81962	2.72392	-17.5791	3.43879	-8.75782	5.92692	-0.91169	-27.4639	4.42525	-6.36133	2.1073	-3.63561	-9.88486
edaravone	choline chloride	GLY	water	35	0.166667	0.333333	0.5	-0.650448	1.4536	-2.94894	-1.33287	-2.26907	3.48172	2.83181	-16.3504	3.18425	-8.76224	5.95085	-0.80264	-27.6085	4.51712	-6.49317	2.46913	-3.63445	-11.258
edaravone	choline chloride	GLY	water	35	0.2	0.4	0.4	-0.564837	1.4536	-2.81682	-1.61177	-2.12389	3.16781	2.76737	-15.092	2.99789	-8.7435	5.98656	-0.71219	-27.7215	4.60966	-6.61961	2.81875	-3.47956	-12.6295
edaravone	choline chloride	GLY	water	35	0.266667	0.533333	0.2	-0.597642	1.4536	-2.63305	-2.06277	-1.82598	2.57014	2.49106	-12.5157	2.73865	-8.6762	6.07133	-0.57163	-27.8875	4.80142	-6.85022	3.50119	-3.06269	-15.3717
edaravone	choline chloride	GLY	water	40	0.0666667	0.133333	0.8	-1.24825	1.38871	-3.65457	0.100253	-2.57572	4.53616	2.18024	-19.8497	4.50719	-8.55433	5.8849	-1.19075	-26.9912	4.40694	-5.97861	1.34874	-3.37099	-7.14149
edaravone	choline chloride	GLY	water	40	0.133333	0.266667	0.6	-0.69592	1.38871	-3.04265	-0.968964	-2.36057	3.84649	2.66743	-17.5735	3.63001	-8.61206	5.97784	-0.89813	-27.4561	4.59897	-6.25149	2.13135	-3.56556	-9.88263
edaravone	choline chloride	GLY	water	40	0.166667	0.333333	0.5	-0.513545	1.38871	-2.86366	-1.32015	-2.246	3.50355	2.77286	-16.3482	3.37342	-8.62367	5.99709	-0.79119	-27.6019	4.69357	-6.37767	2.49354	-3.56405	-11.2537
edaravone	choline chloride	GLY	water	40	0.2	0.4	0.4	-0.447688	1.38871	-2.73251	-1.60427	-2.1107	3.18537	2.70896	-15.0907	3.18542	-8.6098	6.02984	-0.70231	-27.716	4.78969	-6.4991	2.84447	-3.41127	-12.6253
edaravone	choline chloride	GLY	water	40	0.266667	0.533333	0.2	-0.465854	1.38871	-2.54999	-2.06398	-1.83043	2.58115	2.43587	-12.5189	2.92377	-8.54894	6.11068	-0.56384	-27.8836	4.98775	-6.71851	3.52953	-2.99971	-15.3647
edaravone	choline chloride	ETG	water	25	0.0666667	0.133333	0.8	-1.34285	1.57909	-3.94211	-0.020393	-2.92964	4.52252	1.12454	-20.1899	3.91556	-8.85833	5.72326	-1.3052	-26.8311	3.93595	-5.92869	1.20074	-2.42974	-6.64122
edaravone	choline chloride	ETG	water	25	0.133333	0.266667	0.6	-0.868405	1.57909	-3.2655	-1.12759	-2.81413	3.97734	1.79953	-18.3604	2.9921	-8.70489	5.9212	-0.97984	-27.2366	4.11969	-5.89076	1.94386	-2.77937	-8.87617
edaravone	choline chloride	ETG	water	25	0.166667	0.333333	0.5	-0.755833	1.57909	-3.05746	-1.49549	-2.80459	3.65656	2.05591	-17.3759	2.70816	-8.67202	5.94181	-0.85179	-27.3674	4.20365	-5.86743	2.28525	-2.9077	-9.99146
edaravone	choline chloride	ETG	water	25	0.2	0.4	0.4	-0.713336	1.57909	-2.90709	-1.78475	-2.77234	3.36162	2.1014	-16.3618	2.50293	-8.61721	5.97675	-0.74092	-27.4715	4.28768	-5.84487	2.61513	-2.84232	-11.1097
edaravone	choline chloride	ETG	water	25	0.266667	0.533333	0.2	-0.765999	1.57909	-2.70389	-2.23605	-2.69216	2.8093	1.92733	-14.2876	2.22559	-8.47593	6.07069	-0.5586	-27.6279	4.46164	-5.78377	3.26139	-2.48593	-13.3403
edaravone	choline chloride	ETG	water	30	0.0666667	0.133333	0.8	-1.24095	1.51707	-3.84983	0.0218787	-2.83211	4.58699	1.48012	-20.179	4.12257	-8.66783	5.80944	-1.28269	-26.8196	4.10069	-5.83572	1.22245	-2.76281	-6.64063
edaravone	choline chloride	ETG	water	30	0.133333	0.266667	0.6	-0.740163	1.51707	-3.17673	-1.09712	-2.76577	4.00787	1.98877	-18.3551	3.18849	-8.55751	5.97333	-0.9651	-27.2281	4.28561	-5.79174	1.96546	-2.95387	-8.87301
edaravone	choline chloride	ETG	water	30	0.166667	0.333333	0.5	-0.635215	1.51707	-2.97079	-1.46877	-2.76597	3.68059	2.12643	-17.3697	2.9027	-8.53358	5.98823	-0.8396	-27.3603	4.37147	-5.76761	2.30764	-2.96603	-9.99059
edaravone	choline chloride	ETG	water	30	0.2	0.4	0.4	-0.593058	1.51707	-2.82179	-1.75947	-2.74243	3.38264	2.10231	-16.3601	2.69593	-8.48472	6.01981	-0.73074	-27.4656	4.4554	-5.74229	2.63717	-2.83305	-11.1055
edaravone	choline chloride	ETG	water	30	0.266667	0.533333	0.2	-0.649435	1.51707	-2.62009	-2.21502	-2.67413	2.82431	1.89472	-14.2886	2.41603	-8.3516	6.10939	-0.55137	-27.6237	4.63105	-5.67747	3.28508	-2.44609	-13.3351
edaravone	choline chloride	ETG	water	35	0.0666667	0.133333	0.8	-1.12944	1.4536	-3.75815	0.0618382	-2.73594	4.65011	1.45599	-20.1681	4.32573	-8.47846	5.89446	-1.26028	-26.8082	4.26389	-5.74252	1.24435	-2.71627	-6.64006
edaravone	choline chloride	ETG	water	35	0.133333	0.266667	0.6	-0.622278	1.4536	-3.08884	-1.06914	-2.71744	4.03691	1.95092	-18.3478	3.38159	-8.4106	6.02466	-0.95016	-27.2199	4.45073	-5.69316	1.98775	-2.90108	-8.8721
edaravone	choline chloride	ETG	water	35	0.166667	0.333333	0.5	-0.512338	1.4536	-2.88489	-1.44341	-2.7286	3.70403	2.08343	-17.3648	3.0939	-8.39559	6.03385	-0.82718	-27.3534	4.53731	-5.66699	2.32982	-2.91061	-9.98862
edaravone	choline chloride	ETG	water	35	0.2	0.4	0.4	-0.480593	1.4536	-2.73718	-1.7358	-2.71311	3.40273	2.05819	-16.3585	2.88554	-8.35278	6.06194	-0.72031	-27.4599	4.62134	-5.63967	2.65921	-2.7785	-11.1014
edaravone	choline chloride	ETG	water	35	0.266667	0.533333	0.2	-0.524445	1.4536	-2.53687	-2.19531	-2.65743	2.83844	1.85323	-14.2909	2.60298	-8.22815	6.14687	-0.54392	-27.6198	4.79829	-5.57072	3.30843	-2.39715	-13.3289
edaravone	choline chloride	ETG	water	40	0.0666667	0.133333	0.8	-1.05045	1.38871	-3.66704	0.099897	-2.64166	4.7119	1.42438	-20.1577	4.52506	-8.29034	5.97828	-1.23801	-26.7967	4.42516	-5.64868	1.26638	-2.66239	-6.63905
edaravone	choline chloride	ETG	water	40	0.133333	0.266667	0.6	-0.529542	1.38871	-3.00173	-1.04255	-2.67047	4.06528	1.90862	-18.3418	3.57134	-8.26434	6.07511	-0.93508	-27.2118	4.61389	-5.59387	2.00983	-2.8437	-8.87007
edaravone	choline chloride	ETG	water	40	0.166667	0.333333	0.5	-0.417624	1.38871	-2.79966	-1.41847	-2.69293	3.72731	2.0381	-17.3628	3.28167	-8.25824	6.07855	-0.81455	-27.3468	4.70014	-5.56531	2.35124	-2.85265	-9.98404
edaravone	choline chloride	ETG	water	40	0.2	0.4	0.4	-0.399821	1.38871	-2.65312	-1.71409	-2.68511	3.42142	2.01303	-16.3565	3.07161	-8.22164	6.10299	-0.70967	-27.4545	4.7857	-5.53653	2.68157	-2.7227	-11.098
edaravone	choline chloride	ETG	water	40	0.266667	0.533333	0.2	-0.429364	1.38871	-2.45407	-2.17649	-2.64213	2.85197	1.81182	-14.2957	2.78627	-8.10586	6.18291	-0.53627	-27.6162	4.96276	-5.46373	3.33094	-2.34809	-13.3205
edaravone	choline chloride	P2D		25	0.5	0.5		-1.33334	1.57909	-2.30213	-4.03481	-3.20003	1.14212	1.13978	-9.32514	1.67725	-8.27765	6.1397	-0.25086	-27.8008	5.71206	-5.07762	4.99758	-1.39064	-18.4756
edaravone	choline chloride	P2D		25	0.333333	0.666667		-1.18004	1.57909	-1.95892	-3.46516	-3.32705	1.28782	1.53349	-10.739	1.20882	-8.99326	5.32816	-0.34605	-27.7035	4.67398	-5.66621	4.04034	-1.87954	-16.9645
edaravone	choline chloride	P2D		25	0.2	0.8		-1.25144	1.57909	-1.84147	-2.81137	-3.2143	1.5358	1.85811	-11.832	1.04853	-9.35954	4.86782	-0.42913	-27.6173	3.8599	-6.14524	3.33202	-2.28724	-15.7853
edaravone	choline chloride	B3D		25	0.5	0.5		-1.24188	1.57909	-1.76456	-4.89325	-3.90659	0.13338	1.42067	-8.34008	0.94356	-9.2242	5.28535	-0.28468	-27.8698	5.83681	-5.31761	5.15197	-1.70535	-19.5298
edaravone	choline chloride	B3D		25	0.333333	0.666667		-1.11909	1.57909	-1.62449	-4.03357	-3.61521	0.53583	1.98588	-9.36764	0.75238	-9.71822	4.73941	-0.38543	-27.806	4.78595	-6.10301	4.20358	-2.37131	-18.4384
edaravone	choline chloride	B3D		25	0.2	0.8		-1.18157	1.57909	-1.67069	-3.15765	-3.1186	0.963459	2.49599	-10.0382	0.81544	-9.92375	4.47509	-0.47355	-27.741	3.97309	-6.80515	3.51163	-2.96954	-17.7027
edaravone	choline chloride	DEG		25	0.5	0.5		-0.942005	1.57909	-1.86033	-5.22178	-4.06838	-0.142402	0.517016	-7.40185	1.07427	-8.60328	5.76003	-0.11464	-27.9415	6.29605	-4.5349	5.90243	-0.631656	-20.5397
edaravone	choline chloride	DEG		25	0.333333	0.666667		-0.747953	1.57909	-1.57785	-4.59556	-4.0085	0.0826425	0.780815	-8.28055	0.68873	-9.14282	5.13039	-0.15289	-27.9112	5.28429	-5.13432	5.04775	-0.933705	-19.6307
edaravone	choline chloride	DEG		25	0.2	0.8		-0.844539	1.57909	-1.50055	-3.89722	-3.69779	0.417851	1.02514	-8.87369	0.58322	-9.37046	4.819	-0.18465	-27.8799	4.48044	-5.67267	4.40115	-1.20979	-19.0062
edaravone	choline chloride	TEG		25	0.5	0.5		-0.873496	1.57909	-1.1563	-6.79901	-5.14435	-1.53176	0.490606	-5.30116	0.11338	-9.73962	4.77487	-0.12737	-28.0807	6.91239	-4.59527	6.30663	-0.617976	-22.7795
edaravone	choline chloride	TEG		25	0.333333	0.666667		-0.665817	1.57909	-1.084	-6.12986	-4.68137	-1.16371	0.735579	-5.11913	0.0147	-9.98591	4.49713	-0.16306	-28.084	6.14456	-5.30454	5.66084	-0.898639	-22.9649
edaravone	choline chloride	TEG		25	0.2	0.8		-0.761709	1.57909	-1.11514	-5.54891	-4.06836	-0.852441	0.972588	-4.58041	0.0572	-10.0539	4.39401	-0.19202	-28.0729	5.60611	-5.98553	5.24645	-1.16461	-23.4925
edaravone	choline chloride	P2D	water	25	0.0333333	0.0666667	0.9	-2.29264	1.57909	-4.12429	0.297745	-3.44249	4.26466	0.262078	-20.8199	4.16421	-9.32088	5.10405	-1.49462	-26.4935	3.86646	-5.87839	0.83939	-1.7567	-5.6736
edaravone	choline chloride	P2D	water	25	0.0666667	0.133333	0.8	-1.85289	1.57909	-3.56198	-0.574807	-3.13215	4.2246	0.871049	-19.8926	3.39675	-9.04747	5.46114	-1.27238	-26.8339	3.97156	-5.91532	1.23654	-2.14343	-6.94132
edaravone	choline chloride	P2D	water	25	0.1	0.2	0.7	-1.56839	1.57909	-3.10563	-1.29736	-3.14666	3.8278	1.43002	-18.8498	2.7739	-9.04048	5.47291	-1.08292	-27.0578	4.07126	-5.89382	1.64511	-2.51294	-8.20802
edaravone	choline chloride	P2D	water	25	0.133333	0.266667	0.6	-1.3339	1.57909	-2.77894	-1.832	-3.22782	3.36823	1.81916	-17.7486	2.32802	-9.09487	5.3962	-0.92246	-27.2205	4.16002	-5.86705	2.02797	-2.74162	-9.47184
edaravone	choline chloride	P2D	water	25	0.166667	0.333333	0.5	-1.15818	1.57909	-2.54918	-2.2277	-3.26978	2.95961	1.99612	-16.613	2.01444	-9.11598	5.34394	-0.78625	-27.3455	4.24214	-5.8462	2.38433	-2.78237	-10.7325
edaravone	choline chloride	P2D	water	25	0.2	0.4	0.4	-1.04372	1.57909	-2.38055	-2.53774	-3.2779	2.60001	1.99631	-15.4569	1.78428	-9.10299	5.32419	-0.67007	-27.4452	4.32202	-5.82509	2.72418	-2.66638	-11.9883
edaravone	choline chloride	P2D	water	25	0.233333	0.466667	0.3	-1.0636	1.57909	-2.24865	-2.79905	-3.27538	2.26593	1.89612	-14.2878	1.60427	-9.07436	5.32165	-0.57047	-27.5269	4.40332	-5.79898	3.05572	-2.46659	-13.2391
edaravone	choline chloride	P2D	water	25	0.266667	0.533333	0.2	-1.09586	1.57909	-2.13923	-3.03404	-3.27781	1.94035	1.76509	-13.1081	1.45492	-9.04292	5.32485	-0.48469	-27.5952	4.48896	-5.76511	3.3845	-2.24978	-14.4871
edaravone	choline chloride	P2D	water	25	0.3	0.6	0.1	-1.13302	1.57909	-2.04419	-3.25382	-3.29457	1.61545	1.64052	-11.9244	1.3252	-9.01505	5.32786	-0.4105	-27.6533	4.57902	-5.72048	3.71241	-2.05102	-15.7289
edaravone	choline chloride	B3D	water	25	0.0333333	0.0666667	0.9	-2.1526	1.57909	-3.98912	0.0942555	-3.47215	4.18145	1.67868	-20.7106	3.97973	-9.41975	5.05227	-1.48779	-26.5556	3.88547	-5.9476	0.870817	-3.16647	-5.84504
edaravone	choline chloride	B3D	water	25	0.0666667	0.133333	0.8	-1.76169	1.57909	-3.33792	-0.916542	-3.25696	3.96573	2.13258	-19.6296	3.09094	-9.2937	5.27124	-1.26215	-26.9126	4.00748	-6.03674	1.30551	-3.39473	-7.28303
edaravone	choline chloride	B3D	water	25	0.1	0.2	0.7	-1.45481	1.57909	-2.84267	-1.70703	-3.36358	3.40463	2.4937	-18.4257	2.41501	-9.42799	5.14835	-1.07292	-27.1441	4.12204	-6.06441	1.74372	-3.56662	-8.71847
edaravone	choline chloride	B3D	water	25	0.133333	0.266667	0.6	-1.26921	1.57909	-2.50531	-2.26806	-3.47946	2.85203	2.68517	-17.1682	1.95456	-9.56531	4.99714	-0.91596	-27.3114	4.22262	-6.08585	2.14511	-3.60113	-10.1433
edaravone	choline chloride	B3D	water	25	0.166667	0.333333	0.5	-1.07995	1.57909	-2.27269	-2.67925	-3.51874	2.39503	2.70092	-15.8764	1.63707	-9.63127	4.90997	-0.78566	-27.4394	4.31632	-6.11253	2.51494	-3.48658	-11.5631
edaravone	choline chloride	B3D	water	25	0.2	0.4	0.4	-0.981099	1.57909	-2.0988	-3.00636	-3.52123	1.99861	2.59081	-14.5722	1.39975	-9.65597	4.86335	-0.67689	-27.5411	4.40611	-6.13474	2.86474	-3.2677	-12.9689
edaravone	choline chloride	B3D	water	25	0.233333	0.466667	0.3	-0.996757	1.57909	-1.9572	-3.29086	-3.51982	1.62593	2.42542	-13.2594	1.20648	-9.66797	4.83142	-0.58546	-27.6244	4.49734	-6.14815	3.20549	-3.01088	-14.365
edaravone	choline chloride	B3D	water	25	0.266667	0.533333	0.2	-1.03207	1.57909	-1.83466	-3.55116	-3.53224	1.26141	2.25745	-11.9505	1.03924	-9.68015	4.80228	-0.50805	-27.6943	4.5904	-6.14791	3.54087	-2.7655	-15.7437
edaravone	choline chloride	B3D	water	25	0.3	0.6	0.1	-1.06821	1.57909	-1.72478	-3.79755	-3.56369	0.898207	2.11021	-10.6503	0.88926	-9.69674	4.77184	-0.44206	-27.754	4.68681	-6.13305	3.87363	-2.55227	-17.1037
edaravone	choline chloride	DEG	water	25	0.0333333	0.0666667	0.9	-1.74026	1.57909	-3.95523	0.0339481	-3.43303	4.18492	1.09814	-20.6831	3.93347	-9.35768	5.14136	-1.42475	-26.6586	3.89952	-5.92465	0.956435	-2.52289	-5.97544
edaravone	choline chloride	DEG	water	25	0.0666667	0.133333	0.8	-1.2987	1.57909	-3.26759	-1.05468	-3.24398	3.88282	1.58408	-19.5012	2.99496	-9.20217	5.35948	-1.15146	-27.0452	4.04964	-5.95819	1.47666	-2.73554	-7.54399
edaravone	choline chloride	DEG	water	25	0.1	0.2	0.7	-1.01355	1.57909	-2.77198	-1.87472	-3.33283	3.2926	1.92097	-18.1799	2.31853	-9.26515	5.27259	-0.9275	-27.2857	4.19325	-5.93232	1.97999	-2.84847	-9.10581
edaravone	choline chloride	DEG	water	25	0.133333	0.266667	0.6	-0.818549	1.57909	-2.44366	-2.46037	-3.40868	2.74419	2.03724	-16.7951	1.87042	-9.30294	5.18801	-0.74449	-27.4535	4.33079	-5.89426	2.44382	-2.78173	-10.6584
edaravone	choline chloride	DEG	water	25	0.166667	0.333333	0.5	-0.702503	1.57909	-2.21642	-2.90914	-3.44767	2.26896	1.94563	-15.3795	1.56027	-9.28693	5.15388	-0.59426	-27.5781	4.46941	-5.83926	2.88492	-2.53989	-12.1986
edaravone	choline chloride	DEG	water	25	0.2	0.4	0.4	-0.659632	1.57909	-2.04492	-3.28799	-3.49141	1.8277	1.71995	-13.9503	1.32621	-9.24881	5.14555	-0.47035	-27.6745	4.6142	-5.7574	3.31785	-2.1903	-13.7242
edaravone	choline chloride	DEG	water	25	0.233333	0.466667	0.3	-0.688312	1.57909	-1.90498	-3.63338	-3.56338	1.39521	1.44802	-12.5168	1.13521	-9.2093	5.14487	-0.36781	-27.7514	4.76859	-5.64592	3.74966	-1.81583	-15.2346
edaravone	choline chloride	DEG	water	25	0.266667	0.533333	0.2	-0.7187	1.57909	-1.78418	-3.96241	-3.67363	0.961124	1.18975	-11.0883	0.97034	-9.17721	5.14364	-0.28272	-27.8143	4.93275	-5.50358	4.18252	-1.47247	-16.7259
edaravone	choline chloride	DEG	water	25	0.3	0.6	0.1	-0.738004	1.57909	-1.67624	-4.28234	-3.82266	0.523286	0.967901	-9.67353	0.82301	-9.15509	5.139	-0.21194	-27.8667	5.10535	-5.33243	4.61571	-1.17984	-18.1932
edaravone	choline chloride	TEG	water	25	0.0333333	0.0666667	0.9	-1.59871	1.57909	-3.62913	-0.55973	-3.48179	3.98583	1.40377	-20.3405	3.48839	-9.48097	5.08156	-1.36222	-26.7918	4.04812	-5.99918	1.09573	-2.76599	-6.45123
edaravone	choline chloride	TEG	water	25	0.0666667	0.133333	0.8	-1.21681	1.57909	-2.76316	-2.02727	-3.58161	3.24094	1.94423	-18.7113	2.30649	-9.62598	4.99486	-1.06272	-27.2006	4.33376	-6.04437	1.75392	-3.00695	-8.48927
edaravone	choline chloride	TEG	water	25	0.1	0.2	0.7	-0.912307	1.57909	-2.23744	-3.00118	-3.78996	2.42873	2.26901	-16.9529	1.58896	-9.83297	4.77396	-0.83562	-27.4502	4.59014	-6.04301	2.34523	-3.10463	-10.4973
edaravone	choline chloride	TEG	water	25	0.133333	0.266667	0.6	-0.732158	1.57909	-1.91964	-3.67124	-3.87741	1.79593	2.31545	-15.1532	1.15522	-9.90641	4.67275	-0.66179	-27.6221	4.82646	-6.029	2.87682	-2.97724	-12.4689
edaravone	choline chloride	TEG	water	25	0.166667	0.333333	0.5	-0.621934	1.57909	-1.70241	-4.195	-3.93369	1.25142	2.1256	-13.3558	0.85873	-9.92214	4.62941	-0.52668	-27.7481	5.05373	-5.98845	3.37799	-2.65228	-14.3923
edaravone	choline chloride	TEG	water	25	0.2	0.4	0.4	-0.579068	1.57909	-1.53545	-4.64623	-4.00941	0.740406	1.80747	-11.5826	0.63086	-9.92614	4.60224	-0.42006	-27.8449	5.27709	-5.91673	3.86183	-2.22753	-16.2622
edaravone	choline chloride	TEG	water	25	0.233333	0.466667	0.3	-0.597744	1.57909	-1.39722	-5.0547	-4.12321	0.246191	1.4678	-9.86005	0.4422	-9.93337	4.57718	-0.3348	-27.9221	5.4969	-5.81016	4.33099	-1.8026	-18.0621
edaravone	choline chloride	TEG	water	25	0.266667	0.533333	0.2	-0.635674	1.57909	-1.2784	-5.43415	-4.27518	-0.235731	1.16998	-8.20117	0.28003	-9.94672	4.55092	-0.26586	-27.9856	5.71418	-5.67154	4.78665	-1.43584	-19.7844
edaravone	choline chloride	TEG	water	25	0.3	0.6	0.1	-0.654881	1.57909	-1.1747	-5.7911	-4.46294	-0.70574	0.929051	-6.61857	0.13849	-9.96505	4.52373	-0.20953	-28.0388	5.92959	-5.50211	5.22947	-1.13858	-21.4202
probenecid	choline chloride	P2D		25	0.333333	0.666667		-3.08087	2.66526	-2.61417	-5.82608	-8.2268	3.91906	-0.0585139	-23.4114	-1.11318	-13.9414	7.9981	-1.96459	-40.5118	4.7129	-5.71462	4.07904	-1.90608	-17.1004
probenecid	choline chloride	P2D		30	0.333333	0.666667		-3.06841	2.61172	-2.53351	-5.7238	-8.17041	3.93467	-0.094778	-23.4128	-0.83696	-13.7643	8.04527	-1.95524	-40.5051	4.88684	-5.59388	4.1106	-1.86046	-17.0923
probenecid	choline chloride	P2D		35	0.333333	0.666667		-3.05728	2.55657	-2.45287	-5.62366	-8.1151	3.94891	-0.129735	-23.4168	-0.566	-13.5887	8.08988	-1.9452	-40.4989	5.05766	-5.47357	4.14097	-1.81546	-17.0821
probenecid	choline chloride	P2D		40	0.333333	0.666667		-3.03293	2.49985	-2.37204	-5.52564	-8.06179	3.96166	-0.163558	-23.4248	-0.3006	-13.4151	8.13152	-1.93448	-40.4932	5.22504	-5.3533	4.16986	-1.77092	-17.0684
probenecid	choline chloride	ETG		25	0.333333	0.666667		-3.02362	2.66526	-3.83727	-4.11118	-6.77909	5.76871	0.0377721	-24.9693	0.55615	-12.4819	9.69427	-2.04064	-40.5798	4.66733	-5.7028	3.92556	-2.07841	-15.6105
probenecid	choline chloride	ETG		30	0.333333	0.666667		-3.01081	2.61172	-3.74669	-3.994	-6.6976	5.79882	0.00548113	-24.9606	0.8466	-12.2921	9.75213	-2.03204	-40.5694	4.8406	-5.59452	3.95331	-2.03752	-15.6087
probenecid	choline chloride	ETG		35	0.333333	0.666667		-2.99906	2.55657	-3.65726	-3.87943	-6.6147	5.82799	-0.025463	-24.9508	1.13292	-12.1017	9.80917	-2.02272	-40.559	5.01235	-5.48705	3.98118	-1.99726	-15.6082
probenecid	choline chloride	ETG		40	0.333333	0.666667		-2.97611	2.49985	-3.56892	-3.76626	-6.53155	5.85711	-0.0553983	-24.9432	1.41515	-11.9109	9.86535	-2.01271	-40.5488	5.18141	-5.37936	4.00824	-1.95731	-15.6055
probenecid	choline chloride	DEG		25	0.333333	0.666667		-2.94401	2.66526	-1.93603	-7.40413	-9.13518	2.46012	-0.807469	-20.8963	-2.03873	-14.3651	7.59222	-1.77727	-40.8154	5.3654	-5.22994	5.1321	-0.969801	-19.9191
probenecid	choline chloride	DEG		30	0.333333	0.666667		-2.93898	2.61172	-1.85571	-7.30537	-9.10623	2.46558	-0.828272	-20.9401	-1.77757	-14.212	7.6146	-1.76678	-40.813	5.5278	-5.10581	5.14902	-0.938508	-19.8729
probenecid	choline chloride	DEG		35	0.333333	0.666667		-2.92837	2.55657	-1.77283	-7.20924	-9.08428	2.46768	-0.847401	-20.997	-1.52528	-14.0674	7.6292	-1.75593	-40.8122	5.68396	-4.98313	5.16152	-0.908529	-19.8153
probenecid	choline chloride	DEG		40	0.333333	0.666667		-2.91497	2.49985	-1.68663	-7.11681	-9.07083	2.46479	-0.864613	-21.0671	-1.28312	-13.9337	7.63413	-1.74472	-40.8137	5.83369	-4.86286	5.16934	-0.880107	-19.7466
probenecid	choline chloride	TEG		25	0.333333	0.666667		-2.90599	2.66526	-0.971173	-9.36043	-10.8602	0.600792	-0.77341	-18.7809	-3.35561	-16.3421	6.0572	-1.78875	-41.1729	6.00482	-5.48189	5.45641	-1.01534	-22.392
probenecid	choline chloride	TEG		30	0.333333	0.666667		-2.90024	2.61172	-0.927056	-9.18188	-10.8734	0.673125	-0.792441	-19.0685	-3.06628	-16.1966	6.0836	-1.7774	-41.185	6.1156	-5.32321	5.41048	-0.984959	-22.1165
probenecid	choline chloride	TEG		35	0.333333	0.666667		-2.87868	2.55657	-0.885356	-8.99341	-10.8826	0.750933	-0.809343	-19.3695	-2.77716	-16.0493	6.11136	-1.76573	-41.1978	6.21625	-5.16672	5.36043	-0.956387	-21.8283
probenecid	choline chloride	TEG		40	0.333333	0.666667		-2.86868	2.49985	-0.845983	-8.79474	-10.8864	0.834165	-0.823972	-19.6808	-2.4882	-15.8999	6.14059	-1.75373	-41.2112	6.30654	-5.01343	5.30643	-0.929758	-21.5304
probenecid	betaine	P2D		25	0.333333	0.666667		-3.14142	2.66526	-1.94015	-6.40392	-8.04883	4.09739	0.422588	-24.6258	-2.03312	-14.7515	7.8446	-2.45567	-40.6176	4.3708	-6.70269	3.74721	-2.87826	-15.9917
probenecid	betaine	P2D		30	0.333333	0.666667		-3.10472	2.61172	-1.86353	-6.31327	-8.01912	4.10637	0.377157	-24.6588	-1.76671	-14.607	7.8722	-2.45193	-40.6189	4.54656	-6.58787	3.76583	-2.82909	-15.9601
probenecid	betaine	P2D		35	0.333333	0.666667		-3.08429	2.55657	-1.78521	-6.22479	-7.99834	4.11267	0.330685	-24.7028	-1.50781	-14.4694	7.89376	-2.44769	-40.6222	4.71698	-6.47106	3.78109	-2.77838	-15.9193
probenecid	betaine	P2D		40	0.333333	0.666667		-3.0603	2.49985	-1.70464	-6.13886	-7.98822	4.11545	0.283109	-24.7596	-1.25732	-14.3406	7.90796	-2.44288	-40.6279	4.88154	-6.35234	3.79251	-2.72599	-15.8684
probenecid	betaine	ETG		25	0.333333	0.666667		-3.0792	2.66526	-2.66298	-5.4022	-7.21828	5.26036	0.584381	-26.0626	-1.04656	-13.8703	8.92625	-2.51439	-40.6742	4.35564	-6.652	3.66589	-3.09877	-14.6116
probenecid	betaine	ETG		30	0.333333	0.666667		-3.06186	2.61172	-2.59179	-5.29417	-7.14539	5.28463	0.54681	-26.0595	-0.75609	-13.6988	8.97348	-2.51223	-40.6662	4.53808	-6.55345	3.68885	-3.05904	-14.6067
probenecid	betaine	ETG		35	0.333333	0.666667		-3.03534	2.55657	-2.52027	-5.18857	-7.07533	5.30791	0.508835	-26.0598	-0.47093	-13.5288	9.01861	-2.50965	-40.6585	4.71764	-6.4535	3.7107	-3.01848	-14.5987
probenecid	betaine	ETG		40	0.333333	0.666667		-3.01712	2.49985	-2.44829	-5.08642	-7.00759	5.32933	0.47081	-26.0616	-0.19129	-13.3606	9.06132	-2.50665	-40.6512	4.89513	-6.35304	3.73199	-2.97746	-14.5896
probenecid	betaine	DEG		25	0.333333	0.666667		-2.9813	2.66526	-1.04581	-8.14399	-10.0731	2.85384	-0.825336	-23.5621	-3.25374	-15.8075	7.17473	-2.36352	-41.0826	4.89025	-5.73443	4.32089	-1.53818	-17.5205
probenecid	betaine	DEG		30	0.333333	0.666667		-2.96058	2.61172	-0.980071	-7.97274	-10.1458	2.88775	-0.859647	-23.8584	-2.99271	-15.7394	7.14387	-2.35527	-41.1098	4.98003	-5.59367	4.25612	-1.49562	-17.2514
probenecid	betaine	DEG		35	0.333333	0.666667		-2.94704	2.55657	-0.91968	-7.78577	-10.2145	2.92951	-0.891718	-24.1731	-2.72874	-15.6675	7.11549	-2.3461	-41.1381	5.05703	-5.45298	4.18598	-1.45438	-16.965
probenecid	betaine	DEG		40	0.333333	0.666667		-2.93586	2.49985	-0.865027	-7.58369	-10.2752	2.97893	-0.921236	-24.498	-2.4609	-15.5885	7.09171	-2.33602	-41.1665	5.12279	-5.31338	4.11278	-1.41478	-16.6685
probenecid	betaine	TEG		25	0.333333	0.666667		-2.95574	2.66526	-0.66928	-8.97594	-11.3266	1.80305	-0.807374	-22.4012	-3.76764	-17.1107	6.20018	-2.32328	-41.4139	5.2083	-5.78412	4.39713	-1.51591	-19.0127
probenecid	betaine	TEG		30	0.333333	0.666667		-2.93291	2.61172	-0.649648	-8.76115	-11.309	1.88476	-0.835566	-22.6414	-3.45125	-16.9423	6.24185	-2.31325	-41.4208	5.3099	-5.63332	4.35709	-1.47768	-18.7794
probenecid	betaine	TEG		35	0.333333	0.666667		-2.9292	2.55657	-0.630586	-8.53969	-11.2872	1.96863	-0.861617	-22.8865	-3.13655	-16.7725	6.28343	-2.30261	-41.4278	5.40314	-5.48529	4.3148	-1.44099	-18.5413
probenecid	betaine	TEG		40	0.333333	0.666667		-2.9115	2.49985	-0.612083	-8.31251	-11.2606	2.05397	-0.885249	-23.1344	-2.8235	-16.6013	6.32491	-2.2913	-41.4349	5.48901	-5.34069	4.27094	-1.40605	-18.3006
sulfamethazine	choline chloride	P2D		25	0.333333	0.666667		-2.05915	2.65513	-1.30351	-7.8068	-11.6098	1.90043	0.127213	-22.9881	-3.29586	-17.207	5.748	-1.641	-39.3814	4.51094	-5.59723	3.84757	-1.76821	-16.3932
sulfamethazine	choline chloride	P2D		30	0.333333	0.666667		-2.04093	2.60073	-1.26587	-7.63831	-11.5123	1.96312	0.123229	-23.0761	-2.98136	-16.9828	5.82008	-1.59049	-39.3998	4.65695	-5.47044	3.85696	-1.71372	-16.3237
sulfamethazine	choline chloride	P2D		35	0.333333	0.666667		-2.02534	2.54471	-1.22868	-7.46775	-11.417	2.02848	0.118157	-23.1717	-2.67023	-16.7605	5.89236	-1.54118	-39.4197	4.79752	-5.34358	3.86388	-1.65934	-16.2481
sulfamethazine	choline chloride	P2D		40	0.333333	0.666667		-2.00697	2.48709	-1.19197	-7.29451	-11.3227	2.09676	0.112488	-23.2742	-2.36234	-16.5403	5.96484	-1.49306	-39.4412	4.93217	-5.2176	3.86808	-1.60555	-16.1669
sulfamethazine	choline chloride	ETG		25	0.333333	0.666667		-2.02117	2.65513	-1.83303	-7.17518	-10.7171	2.80822	0.227818	-23.8644	-2.57315	-16.3966	6.65134	-1.80794	-39.2788	4.60203	-5.67949	3.84312	-2.03576	-15.4143
sulfamethazine	choline chloride	ETG		30	0.333333	0.666667		-2.00858	2.60073	-1.76582	-7.0496	-10.6291	2.83466	0.229712	-23.9066	-2.28756	-16.1976	6.6923	-1.75888	-39.2881	4.76204	-5.56848	3.85764	-1.98859	-15.3815
sulfamethazine	choline chloride	ETG		35	0.333333	0.666667		-1.99024	2.54471	-1.69771	-6.92613	-10.5485	2.86005	0.229824	-23.9574	-2.00862	-16.0052	6.72979	-1.71068	-39.2999	4.91751	-5.45666	3.86974	-1.9405	-15.3425
sulfamethazine	choline chloride	ETG		40	0.333333	0.666667		-1.9716	2.48709	-1.62881	-6.80285	-10.4758	2.88552	0.228368	-24.0205	-1.73614	-15.8198	6.76366	-1.66322	-39.3146	5.06671	-5.34405	3.87814	-1.89159	-15.2942
sulfamethazine	choline chloride	DEG		25	0.333333	0.666667		-1.95289	2.65513	-1.03615	-8.57165	-11.8901	1.01864	-0.234805	-21.2754	-3.66075	-17.0477	5.58662	-1.11931	-39.7258	4.9109	-5.15757	4.56798	-0.884505	-18.4504
sulfamethazine	choline chloride	DEG		30	0.333333	0.666667		-1.9419	2.60073	-1.01072	-8.37389	-11.7953	1.10489	-0.233318	-21.3973	-3.33544	-16.829	5.66576	-1.08282	-39.742	5.03845	-5.03376	4.56087	-0.849502	-18.3447
sulfamethazine	choline chloride	DEG		35	0.333333	0.666667		-1.93294	2.54471	-0.985405	-8.17455	-11.7	1.19304	-0.232056	-21.5236	-3.01341	-16.6121	5.74497	-1.0477	-39.7592	5.16114	-4.91204	4.55193	-0.815644	-18.2355
sulfamethazine	choline chloride	DEG		40	0.333333	0.666667		-1.92248	2.48709	-0.960239	-7.97152	-11.6052	1.28456	-0.231003	-21.6591	-2.69453	-16.3969	5.82423	-1.01388	-39.7774	5.27699	-4.79169	4.53967	-0.782877	-18.1183
sulfamethazine	choline chloride	TEG		25	0.333333	0.666667		-1.91186	2.65513	-0.767999	-9.59284	-12.731	0.12268	-0.314141	-19.0733	-4.02674	-18.0428	5.08348	-1.16541	-40.0256	5.5661	-5.31179	4.9608	-0.851269	-20.9523
sulfamethazine	choline chloride	TEG		30	0.333333	0.666667		-1.90524	2.60073	-0.754145	-9.38842	-12.6268	0.220946	-0.308684	-19.2169	-3.6915	-17.7983	5.17213	-1.12454	-40.037	5.69692	-5.17155	4.95118	-0.815856	-20.8201
sulfamethazine	choline chloride	TEG		35	0.333333	0.666667		-1.89362	2.54471	-0.740066	-9.18016	-12.5222	0.322609	-0.303481	-19.3683	-3.35949	-17.5556	5.26105	-1.08533	-40.0493	5.82067	-5.03345	4.93844	-0.781849	-20.681
sulfamethazine	choline chloride	TEG		40	0.333333	0.666667		-1.88106	2.48709	-0.725768	-8.96877	-12.4177	0.427142	-0.29871	-19.5281	-3.03065	-17.3146	5.35016	-1.04771	-40.0622	5.93812	-4.8969	4.92302	-0.749	-20.5342
sulfamethazine	betaine	P2D		25	0.333333	0.666667		-2.12394	2.65513	-1.41329	-7.40214	-10.727	2.92978	0.318418	-23.7708	-3.14602	-17.3535	6.52993	-2.43876	-39.389	4.25612	-6.62641	3.60015	-2.75718	-15.6183
sulfamethazine	betaine	P2D		30	0.333333	0.666667		-2.08532	2.60073	-1.37389	-7.25082	-10.6332	2.96847	0.321163	-23.8404	-2.83146	-17.1399	6.57832	-2.37926	-39.4049	4.41936	-6.50667	3.60985	-2.70042	-15.5645
sulfamethazine	betaine	P2D		35	0.333333	0.666667		-2.06013	2.54471	-1.33438	-7.09825	-10.5433	3.00889	0.322353	-23.9181	-2.52114	-16.9288	6.62578	-2.32013	-39.4224	4.57711	-6.38556	3.61689	-2.64248	-15.5043
sulfamethazine	betaine	P2D		40	0.333333	0.666667		-2.04337	2.48709	-1.29481	-6.94499	-10.4564	3.05052	0.322336	-24.0018	-2.21493	-16.7204	6.67232	-2.26139	-39.4417	4.73006	-6.264	3.6218	-2.58373	-15.44
sulfamethazine	betaine	ETG		25	0.333333	0.666667		-2.07835	2.65513	-1.71747	-7.01425	-10.3494	3.57152	0.415269	-24.9752	-2.73086	-16.9696	7.13554	-2.61306	-39.3761	4.28339	-6.62019	3.56402	-3.02833	-14.4009
sulfamethazine	betaine	ETG		30	0.333333	0.666667		-2.06118	2.60073	-1.67121	-6.87271	-10.2378	3.6012	0.427375	-25.0132	-2.41886	-16.7548	7.17706	-2.55341	-39.3846	4.45385	-6.51699	3.57586	-2.98078	-14.3713
sulfamethazine	betaine	ETG		35	0.333333	0.666667		-2.03529	2.54471	-1.62379	-6.734	-10.1313	3.63001	0.437653	-25.056	-2.11289	-16.5442	7.21624	-2.49426	-39.3947	4.62111	-6.4129	3.58623	-2.93191	-14.3387
sulfamethazine	betaine	ETG		40	0.333333	0.666667		-2.0058	2.48709	-1.57529	-6.5976	-10.0296	3.65792	0.446474	-25.1033	-1.81285	-16.3382	7.2529	-2.43555	-39.4067	4.78475	-6.3086	3.59498	-2.88202	-14.3035
sulfamethazine	betaine	DEG		25	0.333333	0.666667		-1.99529	2.65513	-0.977847	-8.50545	-11.955	2.18843	-0.734974	-22.5059	-3.74033	-17.7074	6.35383	-2.17281	-39.8143	4.76512	-5.7524	4.1654	-1.43784	-17.3085
sulfamethazine	betaine	DEG		30	0.333333	0.666667		-1.97628	2.60073	-0.957888	-8.31066	-11.8564	2.24765	-0.718838	-22.6108	-3.40876	-17.484	6.40744	-2.11377	-39.8292	4.9019	-5.62761	4.15979	-1.39493	-17.2183
sulfamethazine	betaine	DEG		35	0.333333	0.666667		-1.97038	2.54471	-0.937495	-8.11498	-11.7576	2.30827	-0.70255	-22.7204	-3.08099	-17.2621	6.46064	-2.05536	-39.8451	5.03399	-5.50457	4.15237	-1.35281	-17.1248
sulfamethazine	betaine	DEG		40	0.333333	0.666667		-1.9525	2.48709	-0.916708	-7.91597	-11.6603	2.3719	-0.686567	-22.8403	-2.75693	-17.0419	6.51341	-1.99759	-39.8622	5.15904	-5.38157	4.14151	-1.31102	-17.0219
sulfamethazine	betaine	TEG		25	0.333333	0.666667		-1.97945	2.65513	-0.7665	-9.46258	-12.5595	1.10041	-0.639925	-19.9506	-4.02878	-18.5316	5.71609	-2.02909	-40.0708	5.4338	-5.97212	4.61568	-1.38916	-20.1202
sulfamethazine	betaine	TEG		30	0.333333	0.666667		-1.95792	2.60073	-0.754749	-9.26954	-12.4549	1.17473	-0.625442	-20.0694	-3.69066	-18.2838	5.78554	-1.97083	-40.0807	5.57888	-5.82897	4.61081	-1.34539	-20.0112
sulfamethazine	betaine	TEG		35	0.333333	0.666667		-1.94246	2.54471	-0.742614	-9.07447	-12.3495	1.25138	-0.61101	-20.194	-3.35589	-18.0371	5.85528	-1.91364	-40.0914	5.71858	-5.68759	4.6039	-1.30263	-19.8974
sulfamethazine	betaine	TEG		40	0.333333	0.666667		-1.92729	2.48709	-0.730091	-8.87471	-12.2453	1.33214	-0.597091	-20.331	-3.02445	-17.7914	5.92525	-1.85751	-40.1028	5.85026	-5.54616	4.59311	-1.26042	-19.7718
sulfamethoxazole	choline chloride	P2D		25	0.333333	0.666667		-1.94075	2.09793	-0.82007	-5.3357	-9.49667	1.76908	0.034928	-20.0148	-1.3438	-14.784	5.08128	-1.50655	-34.7631	3.9919	-5.28737	3.3122	-1.54148	-14.7482
sulfamethoxazole	choline chloride	P2D		30	0.333333	0.666667		-1.9298	2.0425	-0.803643	-5.14905	-9.39989	1.85138	0.0291727	-20.1227	-1.04005	-14.5616	5.16161	-1.46022	-34.7764	4.109	-5.16168	3.31023	-1.48939	-14.6538
sulfamethoxazole	choline chloride	P2D		35	0.333333	0.666667		-1.90923	1.98559	-0.786757	-4.95902	-9.30482	1.93706	0.0226717	-20.2401	-0.73965	-14.3404	5.24214	-1.41491	-34.7908	4.21937	-5.03555	3.30508	-1.43758	-14.5507
sulfamethoxazole	choline chloride	P2D		40	0.333333	0.666667		-1.89319	1.92722	-0.769426	-4.76659	-9.2102	2.02514	0.0158147	-20.3634	-0.44255	-14.1205	5.32278	-1.37061	-34.8061	4.32404	-4.91034	3.29764	-1.38642	-14.4427
sulfamethoxazole	choline chloride	ETG		25	0.333333	0.666667		-1.87979	2.09793	-0.907084	-5.29714	-9.26268	2.00321	0.210434	-20.9071	-1.22504	-14.6613	5.25591	-1.56032	-34.7523	4.0721	-5.39866	3.2527	-1.77075	-13.8452
sulfamethoxazole	choline chloride	ETG		30	0.333333	0.666667		-1.86214	2.0425	-0.887002	-5.11741	-9.16984	2.08218	0.203576	-21.0079	-0.92437	-14.4488	5.32991	-1.51469	-34.766	4.19304	-5.27895	3.24773	-1.71827	-13.7581
sulfamethoxazole	choline chloride	ETG		35	0.333333	0.666667		-1.8486	1.98559	-0.866476	-4.93552	-9.07839	2.1637	0.195662	-21.1154	-0.62719	-14.2373	5.40427	-1.47	-34.7808	4.30833	-5.15895	3.24057	-1.66566	-13.6653
sulfamethoxazole	choline chloride	ETG		40	0.333333	0.666667		-1.84133	1.92722	-0.84555	-4.75121	-8.98822	2.24775	0.186784	-21.2297	-0.33342	-14.027	5.47893	-1.42624	-34.7967	4.41779	-5.03883	3.23118	-1.61302	-13.567
sulfamethoxazole	choline chloride	DEG		25	0.333333	0.666667		-1.79125	2.09793	-0.671674	-5.66017	-9.93068	1.35137	-0.537189	-18.8927	-1.54633	-14.8684	5.06221	-1.36134	-34.9833	4.11384	-4.93768	3.71084	-0.824151	-16.0906
sulfamethoxazole	choline chloride	DEG		30	0.333333	0.666667		-1.78471	2.0425	-0.659974	-5.45526	-9.81933	1.44115	-0.521763	-19.017	-1.23942	-14.6382	5.14156	-1.31373	-34.9939	4.21584	-4.81889	3.70041	-0.791967	-15.9769
sulfamethoxazole	choline chloride	DEG		35	0.333333	0.666667		-1.76729	1.98559	-0.647846	-5.24677	-9.70858	1.53433	-0.506816	-19.1501	-0.93559	-14.4099	5.22107	-1.26767	-35.0052	4.31118	-4.7013	3.68674	-0.760854	-15.8551
sulfamethoxazole	choline chloride	DEG		40	0.333333	0.666667		-1.75662	1.92722	-0.635306	-5.03508	-9.59859	1.63059	-0.49244	-19.2918	-0.63481	-14.1834	5.30068	-1.22314	-35.0173	4.40027	-4.58482	3.67009	-0.7307	-15.7255
sulfamethoxazole	choline chloride	TEG		25	0.333333	0.666667		-1.77445	2.09793	-0.553093	-6.40059	-10.3324	0.684096	-0.517865	-16.8994	-1.70818	-15.3283	4.78127	-1.33099	-35.1417	4.69241	-4.99589	4.09717	-0.813125	-18.2424
sulfamethoxazole	choline chloride	TEG		30	0.333333	0.666667		-1.76358	2.0425	-0.544695	-6.19772	-10.2234	0.779809	-0.503293	-17.04	-1.3994	-15.0886	4.8649	-1.28374	-35.1496	4.79832	-4.86516	4.08509	-0.780447	-18.1096
sulfamethoxazole	choline chloride	TEG		35	0.333333	0.666667		-1.74731	1.98559	-0.535942	-5.98973	-10.1154	0.88013	-0.489327	-17.1936	-1.09345	-14.8504	4.94902	-1.23812	-35.1581	4.89628	-4.73493	4.06889	-0.748793	-17.9645
sulfamethoxazole	choline chloride	TEG		40	0.333333	0.666667		-1.73429	1.92722	-0.526852	-5.77883	-10.0065	0.983139	-0.475745	-17.3527	-0.79028	-14.6136	5.03357	-1.19409	-35.1671	4.98855	-4.60704	4.05043	-0.718345	-17.8144
sulfamethoxazole	betaine	P2D		25	0.333333	0.666667		-1.99935	2.09793	-0.790307	-5.04265	-9.38705	2.564	-0.0688348	-21.0934	-1.38442	-15.5325	5.52446	-2.40033	-34.8349	3.65823	-6.1454	2.96046	-2.3315	-13.7415
sulfamethoxazole	betaine	P2D		30	0.333333	0.666667		-1.98115	2.0425	-0.775373	-4.86479	-9.2961	2.62258	-0.066541	-21.1954	-1.07928	-15.3151	5.58111	-2.33998	-34.8481	3.78551	-6.01904	2.95853	-2.27344	-13.6528
sulfamethoxazole	betaine	P2D		35	0.333333	0.666667		-1.95573	1.98559	-0.759765	-4.68404	-9.20757	2.68374	-0.0650866	-21.3065	-0.77772	-15.0983	5.63749	-2.27941	-34.8625	3.90632	-5.89076	2.95375	-2.21432	-13.556
sulfamethoxazole	betaine	P2D		40	0.333333	0.666667		-1.93032	1.92722	-0.743483	-4.501	-9.12059	2.74691	-0.0641146	-21.4248	-0.47974	-14.8821	5.69356	-2.21866	-34.8779	4.02126	-5.76154	2.94665	-2.15455	-13.4532
sulfamethoxazole	betaine	ETG		25	0.333333	0.666667		-1.94987	2.09793	-0.85032	-5.00923	-9.30172	2.76526	0.114871	-22.1146	-1.30251	-15.5129	5.66427	-2.47779	-34.8538	3.70672	-6.21119	2.89901	-2.59266	-12.7392
sulfamethoxazole	betaine	ETG		30	0.333333	0.666667		-1.92282	2.0425	-0.834144	-4.83644	-9.20492	2.82102	0.118485	-22.2015	-0.99772	-15.2991	5.71703	-2.41707	-34.8662	3.83872	-6.09421	2.89601	-2.53556	-12.6647
sulfamethoxazole	betaine	ETG		35	0.333333	0.666667		-1.90314	1.98559	-0.817127	-4.66193	-9.11077	2.87873	0.120879	-22.2961	-0.6968	-15.0861	5.76942	-2.35611	-34.8798	3.96513	-5.97532	2.89069	-2.47699	-12.5837
sulfamethoxazole	betaine	ETG		40	0.333333	0.666667		-1.88886	1.92722	-0.799307	-4.4846	-9.02001	2.93898	0.121785	-22.4005	-0.39971	-14.8738	5.82144	-2.29495	-34.8946	4.08489	-5.85383	2.88246	-2.41674	-12.4941
sulfamethoxazole	betaine	DEG		25	0.333333	0.666667		-1.85303	2.09793	-0.608743	-5.45631	-10.3835	2.28136	-1.04979	-20.3969	-1.63222	-15.7655	5.50092	-2.32214	-35.0767	3.82409	-5.38201	3.21956	-1.27235	-14.6798
sulfamethoxazole	betaine	DEG		30	0.333333	0.666667		-1.83178	2.0425	-0.599225	-5.25448	-10.2694	2.34637	-1.0212	-20.5085	-1.32372	-15.5304	5.55895	-2.25485	-35.0866	3.93076	-5.26099	3.21258	-1.23365	-14.5781
sulfamethoxazole	betaine	DEG		35	0.333333	0.666667		-1.80745	1.98559	-0.589161	-5.04891	-10.1564	2.41428	-0.992536	-20.6304	-1.01838	-15.2963	5.61662	-2.18801	-35.0973	4.03053	-5.1399	3.20234	-1.19547	-14.4669
sulfamethoxazole	betaine	DEG		40	0.333333	0.666667		-1.79289	1.92722	-0.578551	-4.83985	-10.0446	2.4849	-0.963744	-20.7626	-0.71617	-15.0634	5.67388	-2.12162	-35.1089	4.12368	-5.01888	3.18898	-1.15788	-14.3463
sulfamethoxazole	betaine	TEG		25	0.333333	0.666667		-1.8375	2.09793	-0.542336	-6.22211	-10.4284	1.51406	-0.913279	-17.8213	-1.72286	-15.9791	5.24967	-2.17819	-35.1801	4.49925	-5.55069	3.73561	-1.26491	-17.3588
sulfamethoxazole	betaine	TEG		30	0.333333	0.666667		-1.81396	2.0425	-0.534852	-6.0281	-10.3193	1.58874	-0.889214	-17.9474	-1.41306	-15.7355	5.31606	-2.11446	-35.1874	4.61504	-5.41628	3.72732	-1.22525	-17.2401
sulfamethoxazole	betaine	TEG		35	0.333333	0.666667		-1.79372	1.98559	-0.526931	-5.83003	-10.2103	1.66677	-0.865137	-18.0837	-1.10616	-15.4928	5.38258	-2.05152	-35.1954	4.72387	-5.28247	3.71581	-1.18638	-17.1117
sulfamethoxazole	betaine	TEG		40	0.333333	0.666667		-1.77712	1.92722	-0.518573	-5.6283	-10.1008	1.74756	-0.840866	-18.2278	-0.80215	-15.2509	5.44912	-1.98935	-35.204	4.82615	-5.15017	3.70156	-1.14848	-16.9762
sulfasalazine	choline chloride	P2D		25	0.333333	0.666667		-4.30253	6.32634	-3.89584	-12.0181	-17.9052	3.78313	-1.0431	-35.3858	-7.29459	-23.6243	7.87417	-2.95327	-52.5224	4.72349	-5.71917	4.09104	-1.91017	-17.1366
sulfasalazine	choline chloride	P2D		30	0.333333	0.666667		-4.2798	6.253	-3.78686	-11.7749	-17.7533	3.82818	-1.05496	-35.38	-6.8751	-23.3527	7.9531	-2.9204	-52.5158	4.89976	-5.59945	4.12492	-1.86544	-17.1359
sulfasalazine	choline chloride	P2D		35	0.333333	0.666667		-4.249	6.17672	-3.67887	-11.5349	-17.6017	3.873	-1.06637	-35.3758	-6.46118	-23.0813	8.03121	-2.88747	-52.5095	5.07371	-5.47959	4.15821	-1.8211	-17.1337
sulfasalazine	choline chloride	P2D		40	0.333333	0.666667		-4.22826	6.09756	-3.57186	-11.2977	-17.4496	3.91778	-1.07692	-35.3726	-6.05274	-22.8101	8.10847	-2.85453	-52.5034	5.24498	-5.36046	4.19069	-1.77761	-17.1308
sulfasalazine	choline chloride	ETG		25	0.333333	0.666667		-4.20499	6.32634	-5.3196	-10.019	-16.2317	5.96349	-0.983344	-37.0029	-5.35138	-21.9345	9.88957	-3.06201	-52.6144	4.66761	-5.70278	3.92608	-2.07867	-15.6115
sulfasalazine	choline chloride	ETG		30	0.333333	0.666667		-4.18618	6.253	-5.19455	-9.7628	-16.0642	6.01849	-0.991355	-36.9947	-4.92162	-21.6592	9.97261	-3.02937	-52.6056	4.84118	-5.59495	3.95412	-2.03801	-15.6109
sulfasalazine	choline chloride	ETG		35	0.333333	0.666667		-4.16419	6.17672	-5.07077	-9.51071	-15.8963	6.07301	-0.998907	-36.9866	-4.49774	-21.3836	10.0551	-2.99665	-52.5969	5.01297	-5.4873	3.98208	-1.99774	-15.6104
sulfasalazine	choline chloride	ETG		40	0.333333	0.666667		-4.14332	6.09756	-4.94828	-9.26263	-15.7281	6.12703	-1.00599	-36.9786	-4.07963	-21.1079	10.137	-2.96387	-52.5884	5.183	-5.37987	4.00996	-1.95788	-15.6098
sulfasalazine	choline chloride	DEG		25	0.333333	0.666667		-4.14725	6.32634	-3.0179	-13.9165	-18.7985	2.08521	-1.66753	-32.7645	-8.49284	-24.0336	7.29082	-2.63658	-52.8824	5.42363	-5.23509	5.20561	-0.969053	-20.1179
sulfasalazine	choline chloride	DEG		30	0.333333	0.666667		-4.12346	6.253	-2.92216	-13.6751	-18.6567	2.12945	-1.67021	-32.7638	-8.07508	-23.7687	7.36704	-2.60763	-52.8772	5.60005	-5.11195	5.23759	-0.937421	-20.1134
sulfasalazine	choline chloride	DEG		35	0.333333	0.666667		-4.09923	6.17672	-2.82718	-13.4366	-18.515	2.17326	-1.67195	-32.7654	-7.66259	-23.5051	7.442	-2.57885	-52.8727	5.77397	-4.99013	5.26874	-0.906904	-20.1073
sulfasalazine	choline chloride	DEG		40	0.333333	0.666667		-4.08077	6.09756	-2.73295	-13.2007	-18.3734	2.21658	-1.67274	-32.7695	-7.25531	-23.2432	7.5156	-2.55024	-52.8689	5.94541	-4.86977	5.29902	-0.877496	-20.0995
sulfasalazine	choline chloride	TEG		25	0.333333	0.666667		-4.12229	6.32634	-1.69506	-16.8532	-20.7199	-0.643226	-1.65648	-28.7508	-10.2983	-26.459	5.42413	-2.67283	-53.2559	6.55487	-5.73908	6.06736	-1.01635	-24.5051
sulfasalazine	choline chloride	TEG		30	0.333333	0.666667		-4.10577	6.253	-1.64253	-16.5929	-20.5966	-0.572339	-1.6599	-28.8166	-9.85085	-26.1983	5.51171	-2.64332	-53.2661	6.74208	-5.60165	6.08405	-0.98342	-24.4495
sulfasalazine	choline chloride	TEG		35	0.333333	0.666667		-4.08558	6.17672	-1.59153	-16.3285	-20.4718	-0.497024	-1.66199	-28.8932	-9.40561	-25.9379	5.60019	-2.61399	-53.278	6.92289	-5.46607	6.09721	-0.951999	-24.3848
sulfasalazine	choline chloride	TEG		40	0.333333	0.666667		-4.06612	6.09756	-1.54209	-16.0622	-20.3442	-0.419385	-1.66259	-28.9734	-8.96242	-25.6779	5.68961	-2.58483	-53.2915	7.09981	-5.33373	6.109	-0.922241	-24.3181
sulfasalazine	betaine	P2D		25	0.333333	0.666667		-4.3834	6.32634	-3.25879	-12.5819	-17.8177	4.91598	-1.33297	-36.4784	-8.16406	-24.5505	8.72177	-4.24354	-52.6325	4.41781	-6.73275	3.80579	-2.91057	-16.1541
sulfasalazine	betaine	P2D		30	0.333333	0.666667		-4.34127	6.253	-3.16697	-12.3391	-17.6742	4.95936	-1.35359	-36.4768	-7.73535	-24.2958	8.79423	-4.22005	-52.6269	4.60373	-6.62163	3.83487	-2.86646	-16.1501
sulfasalazine	betaine	P2D		35	0.333333	0.666667		-4.31021	6.17672	-3.07564	-12.1007	-17.5302	5.00141	-1.37335	-36.4736	-7.31212	-24.0414	8.8656	-4.19599	-52.6218	4.78861	-6.51121	3.86419	-2.82264	-16.1482
sulfasalazine	betaine	P2D		40	0.333333	0.666667		-4.28795	6.09756	-2.98479	-11.865	-17.3872	5.04327	-1.39278	-36.4728	-6.8943	-23.7874	8.93581	-4.17134	-52.6173	4.97073	-6.40018	3.89254	-2.77856	-16.1445
sulfasalazine	betaine	ETG		25	0.333333	0.666667		-4.26253	6.32634	-4.00477	-11.5106	-17.0885	6.19047	-1.22995	-38.1039	-7.14592	-23.7447	9.86889	-4.33518	-52.7435	4.3647	-6.65615	3.67842	-3.10523	-14.6396
sulfasalazine	betaine	ETG		30	0.333333	0.666667		-4.23625	6.253	-3.91209	-11.2502	-16.9257	6.24253	-1.24552	-38.0962	-6.70133	-23.4835	9.94586	-4.31191	-52.7348	4.54886	-6.55781	3.70333	-3.06639	-14.6386
sulfasalazine	betaine	ETG		35	0.333333	0.666667		-4.20516	6.17672	-3.81952	-10.9942	-16.7628	6.29406	-1.26075	-38.0887	-6.26278	-23.2219	10.0222	-4.28806	-52.7262	4.7314	-6.4591	3.72813	-3.02731	-14.6376
sulfasalazine	betaine	ETG		40	0.333333	0.666667		-4.17307	6.09756	-3.7271	-10.7422	-16.6004	6.34527	-1.27592	-38.0825	-5.83019	-22.9599	10.0978	-4.26367	-52.7179	4.91203	-6.35947	3.75257	-2.98775	-14.6354
sulfasalazine	betaine	DEG		25	0.333333	0.666667		-4.17691	6.32634	-2.17393	-14.9763	-19.3419	3.49747	-2.56285	-34.0006	-9.64472	-25.2064	8.36975	-4.15363	-53.0347	5.33158	-5.86457	4.87228	-1.59078	-19.0341
sulfasalazine	betaine	DEG		30	0.333333	0.666667		-4.15541	6.253	-2.09951	-14.727	-19.2278	3.53824	-2.57836	-34.0246	-9.21669	-24.9756	8.43018	-4.13225	-53.039	5.51028	-5.74784	4.89194	-1.55389	-19.0143
sulfasalazine	betaine	DEG		35	0.333333	0.666667		-4.12671	6.17672	-2.02584	-14.4777	-19.1152	3.5788	-2.59227	-34.0558	-8.79297	-24.7477	8.4879	-4.10983	-53.0453	5.68477	-5.63249	4.9091	-1.51756	-18.9895
sulfasalazine	betaine	DEG		40	0.333333	0.666667		-4.10028	6.09756	-1.95305	-14.2286	-19.0035	3.61864	-2.60427	-34.0923	-8.37331	-24.523	8.54271	-4.08628	-53.0539	5.85531	-5.51949	4.92407	-1.48201	-18.9616
sulfasalazine	betaine	TEG		25	0.333333	0.666667		-4.16261	6.32634	-1.26977	-17.0945	-21.1136	1.03439	-2.42337	-30.7447	-10.8788	-27.6078	6.48447	-4.04744	-53.5842	6.21573	-6.4942	5.45008	-1.62407	-22.8395
sulfasalazine	betaine	TEG		30	0.333333	0.666667		-4.14565	6.253	-1.24171	-16.8059	-20.9955	1.11025	-2.43328	-30.8352	-10.4071	-27.3546	6.56512	-4.01806	-53.5982	6.39881	-6.35918	5.45487	-1.58478	-22.763
sulfasalazine	betaine	TEG		35	0.333333	0.666667		-4.1126	6.17672	-1.21403	-16.5136	-20.8748	1.18875	-2.4411	-30.933	-9.93812	-27.1003	6.64571	-3.98753	-53.6134	6.57545	-6.22549	5.45696	-1.54643	-22.6803
sulfasalazine	betaine	TEG		40	0.333333	0.666667		-4.09282	6.09756	-1.18679	-16.2193	-20.7507	1.26851	-2.44646	-31.0343	-9.47174	-26.8449	6.72623	-3.95585	-53.6296	6.74759	-6.09421	5.45772	-1.50939	-22.5953
caffeic acid	choline chloride	DEG		25	0.5	0.5		-1.2339	2.048	-0.412985	-5.61786	-10.4301	1.16055	-2.58582	-14.8688	-2.25947	-15.5186	4.06091	-3.89892	-27.9198	3.35839	-5.08847	2.90036	-1.3131	-13.051
caffeic acid	choline chloride	DEG		25	0.333333	0.666667		-1.17795	2.048	-0.436569	-5.20043	-10.0523	1.47602	-2.53491	-14.8234	-2.22728	-15.4506	4.143	-4.01165	-27.8662	2.97315	-5.39832	2.66698	-1.47674	-13.0428
caffeic acid	choline chloride	DEG		25	0.2	0.8		-1.18829	2.048	-0.446086	-4.81081	-9.84513	1.701	-2.47496	-14.9827	-2.21429	-15.479	4.13709	-4.10556	-27.834	2.59652	-5.63384	2.43609	-1.6306	-12.8513
caffeic acid	choline chloride	TEG		25	0.5	0.5		-1.13049	2.048	-0.373101	-6.0123	-10.5851	0.768436	-2.53388	-13.6006	-2.3139	-15.7698	3.92469	-3.91114	-27.9656	3.6984	-5.18476	3.15625	-1.37726	-14.365
caffeic acid	choline chloride	TEG		25	0.2	0.8		-1.08418	2.048	-0.40322	-5.58701	-9.82906	1.06087	-2.39573	-12.2695	-2.27279	-15.7291	4.0292	-4.08277	-27.8984	3.31422	-5.90006	2.96833	-1.68704	-15.6289
caffeic acid	choline chloride	GLY		25	0.5	0.5		-1.12647	2.048	-0.494837	-5.75916	-9.79715	1.08432	-1.96808	-14.5436	-2.14775	-15.6437	4.04924	-3.9397	-27.9296	3.61141	-5.84658	2.96492	-1.97162	-13.386
caffeic acid	choline chloride	GLY		25	0.333333	0.666667		-1.08877	2.048	-0.57071	-5.33806	-9.08277	1.39294	-1.60836	-14.3668	-2.0442	-15.6117	4.14939	-4.0966	-27.8639	3.29386	-6.52891	2.75645	-2.48824	-13.4971
caffeic acid	choline chloride	GLY		25	0.2	0.8		-1.12171	2.048	-0.640966	-4.9221	-8.48789	1.63071	-1.24913	-14.324	-1.94831	-15.6266	4.18959	-4.23622	-27.8059	2.97379	-7.13876	2.55888	-2.98709	-13.4819
caffeic acid	choline chloride	ETG		25	0.5	0.5		-1.36161	2.048	-0.483712	-5.64723	-10.384	1.32465	-2.31215	-15.9093	-2.16293	-15.5653	4.05548	-3.98984	-27.8613	3.4843	-5.18126	2.73083	-1.67769	-11.952
caffeic acid	choline chloride	ETG		25	0.333333	0.666667		-1.30614	2.048	-0.54716	-5.19315	-9.97638	1.7524	-2.15817	-16.343	-2.07634	-15.5094	4.1589	-4.18409	-27.7615	3.11681	-5.53301	2.4065	-2.02592	-11.4186
caffeic acid	choline chloride	ETG		25	0.2	0.8		-1.3274	2.048	-0.597143	-4.76074	-9.71627	2.07647	-2.01087	-16.8685	-2.00812	-15.5371	4.17851	-4.36505	-27.6755	2.75262	-5.82083	2.10204	-2.35418	-10.807
caffeic acid	betaine	DEG		25	0.5	0.5		-1.30386	2.048	-0.334219	-4.82071	-11.0046	2.12573	-2.81367	-17.4458	-2.36697	-16.5612	4.25899	-4.77511	-28.0787	2.45374	-5.55654	2.13326	-1.96144	-10.6329
caffeic acid	betaine	DEG		25	0.333333	0.666667		-1.23982	2.048	-0.358058	-4.63924	-10.7664	2.05248	-2.72415	-16.9905	-2.33443	-16.3714	4.15874	-4.64552	-28.0079	2.30481	-5.60509	2.10626	-1.92137	-11.0173
caffeic acid	betaine	DEG		25	0.2	0.8		-1.26978	2.048	-0.378493	-4.45879	-10.5283	1.98933	-2.61468	-16.6225	-2.30654	-16.1957	4.05611	-4.51358	-27.9477	2.15225	-5.66745	2.06678	-1.8989	-11.3253
caffeic acid	betaine	TEG		25	0.5	0.5		-1.18386	2.048	-0.3231	-5.25584	-10.8294	1.77879	-2.73196	-15.7746	-2.38214	-16.571	4.22622	-4.72158	-28.08	2.8737	-5.7416	2.44743	-1.98962	-12.3054
caffeic acid	betaine	TEG		25	0.2	0.8		-1.1453	2.048	-0.364239	-5.2296	-10.1882	1.44704	-2.5126	-13.6176	-2.326	-16.2187	4.06467	-4.45276	-27.9656	2.9036	-6.03045	2.61763	-1.94016	-14.348
caffeic acid	betaine	GLY		25	0.5	0.5		-1.25071	2.048	-0.40195	-4.93448	-10.3502	2.0541	-2.20589	-17.0994	-2.27453	-16.7472	4.28797	-4.8988	-28.0985	2.65995	-6.39702	2.23387	-2.69291	-10.9991
caffeic acid	betaine	GLY		25	0.333333	0.666667		-1.20628	2.048	-0.472699	-4.77305	-9.73502	1.99769	-1.83959	-16.4052	-2.17796	-16.5719	4.23307	-4.82168	-28.0122	2.59509	-6.83687	2.23538	-2.98209	-11.6069
caffeic acid	betaine	GLY		25	0.2	0.8		-1.24217	2.048	-0.54883	-4.58439	-9.10484	1.95861	-1.45373	-15.7892	-2.07406	-16.3697	4.17595	-4.72565	-27.9238	2.51033	-7.26483	2.21734	-3.27192	-12.1345
caffeic acid	betaine	ETG		25	0.5	0.5		-1.38606	2.048	-0.389774	-4.80115	-10.9438	2.28559	-2.53503	-18.3732	-2.29114	-16.7515	4.27694	-4.97423	-28.0505	2.51001	-5.80775	1.99135	-2.4392	-9.67736
caffeic acid	betaine	ETG		25	0.333333	0.666667		-1.33935	2.048	-0.4487	-4.60486	-10.6696	2.30891	-2.36537	-18.2828	-2.21072	-16.5865	4.19816	-4.93076	-27.9383	2.39414	-5.91684	1.88925	-2.56539	-9.6555
caffeic acid	betaine	ETG		25	0.2	0.8		-1.36177	2.048	-0.507028	-4.40106	-10.389	2.33634	-2.188	-18.2438	-2.13111	-16.3982	4.11064	-4.86662	-27.8245	2.26995	-6.00913	1.7743	-2.67862	-9.58065
caffeic acid	choline chloride	TEG	water	25	0.0333333	0.0666667	0.9	-2.00868	2.048	-0.87945	-5.11939	-10.6758	2.92061	-2.48047	-21.2763	-1.62282	-16.2272	3.83866	-5.53284	-27.0526	3.49657	-5.5514	0.918048	-3.05237	-5.77627
caffeic acid	choline chloride	TEG	water	25	0.0666667	0.133333	0.8	-1.73616	2.048	-0.702283	-5.24942	-10.7739	2.56677	-3.24546	-20.3759	-1.86462	-16.3022	3.81581	-5.17222	-27.4027	3.3848	-5.52828	1.24904	-1.92676	-7.02675
caffeic acid	choline chloride	TEG	water	25	0.1	0.2	0.7	-1.53422	2.048	-0.620856	-5.33466	-10.6791	2.27737	-3.00261	-19.3029	-1.97576	-16.231	3.83388	-4.91425	-27.5598	3.3589	-5.55192	1.55651	-1.91164	-8.25686
caffeic acid	choline chloride	TEG	water	25	0.133333	0.266667	0.6	-1.41869	2.048	-0.569107	-5.41556	-10.5219	2.04901	-2.82245	-18.2057	-2.04638	-16.1123	3.88371	-4.70935	-27.6555	3.36918	-5.59039	1.8347	-1.8869	-9.44976
caffeic acid	choline chloride	TEG	water	25	0.166667	0.333333	0.5	-1.30856	2.048	-0.529773	-5.49366	-10.3699	1.84977	-2.69679	-17.1387	-2.10007	-15.9943	3.93652	-4.5399	-27.7241	3.39359	-5.62438	2.08675	-1.84311	-10.5854
caffeic acid	choline chloride	TEG	water	25	0.2	0.4	0.4	-1.22683	2.048	-0.49627	-5.56664	-10.2562	1.65826	-2.61421	-16.1335	-2.14579	-15.8997	3.97488	-4.39732	-27.7784	3.42085	-5.64346	2.31662	-1.78311	-11.6449
caffeic acid	choline chloride	TEG	water	25	0.233333	0.466667	0.3	-1.1459	2.048	-0.466028	-5.63377	-10.1866	1.46769	-2.55981	-15.2007	-2.18707	-15.8323	3.99569	-4.27634	-27.8241	3.4467	-5.6457	2.528	-1.71653	-12.6234
caffeic acid	choline chloride	TEG	water	25	0.266667	0.533333	0.2	-1.08223	2.048	-0.438232	-5.69235	-10.1568	1.282	-2.52171	-14.3513	-2.22501	-15.7871	4.00273	-4.17313	-27.8635	3.46734	-5.63022	2.72073	-1.65142	-13.5122
caffeic acid	choline chloride	TEG	water	25	0.3	0.6	0.1	-1.07009	2.048	-0.412651	-5.74374	-10.1556	1.10389	-2.49162	-13.5791	-2.25992	-15.7578	4.00063	-4.08456	-27.8978	3.48382	-5.60224	2.89674	-1.59294	-14.3187
caffeic acid	choline chloride	TEG		25	0.333333	0.666667		-1.07827	2.048	-0.389181	-5.78964	-10.1734	0.934914	-2.46549	-12.8757	-2.29195	-15.7396	3.99297	-4.0081	-27.9278	3.49769	-5.56618	3.05806	-1.54261	-15.0522
caffeic acid	choline chloride	TEG	water	30	0.0333333	0.0666667	0.9	-1.90226	2.01631	-0.860054	-4.94383	-10.5988	2.98613	-3.1959	-21.33	-1.32812	-16.0398	3.9163	-5.4729	-27.0724	3.61571	-5.441	0.930165	-2.277	-5.74236
caffeic acid	choline chloride	TEG	water	30	0.0666667	0.133333	0.8	-1.63298	2.01631	-0.692356	-5.06217	-10.694	2.62409	-3.44133	-20.4188	-1.56084	-16.1133	3.88434	-5.11812	-27.4099	3.50133	-5.41935	1.26025	-1.67679	-6.99108
caffeic acid	choline chloride	TEG	water	30	0.1	0.2	0.7	-1.43638	2.01631	-0.61371	-5.14346	-10.6014	2.33185	-3.11042	-19.3449	-1.66998	-16.0449	3.89803	-4.86395	-27.5639	3.47348	-5.44354	1.56618	-1.75353	-8.21903
caffeic acid	choline chloride	TEG	water	30	0.133333	0.266667	0.6	-1.31752	2.01631	-0.563291	-5.22155	-10.45	2.10159	-2.87182	-18.2543	-1.73995	-15.9303	3.94384	-4.66193	-27.6583	3.4816	-5.48026	1.84225	-1.79011	-9.40404
caffeic acid	choline chloride	TEG	water	30	0.166667	0.333333	0.5	-1.21293	2.01631	-0.524855	-5.29809	-10.302	1.8998	-2.71422	-17.1916	-1.79329	-15.8159	3.99313	-4.49471	-27.7262	3.5048	-5.51391	2.09333	-1.78049	-10.5345
caffeic acid	choline chloride	TEG	water	30	0.2	0.4	0.4	-1.12266	2.01631	-0.4921	-5.36966	-10.1906	1.70579	-2.61665	-16.1875	-1.83874	-15.7236	4.02914	-4.35381	-27.78	3.53092	-5.53297	2.32335	-1.73716	-11.5924
caffeic acid	choline chloride	TEG	water	30	0.233333	0.466667	0.3	-1.03435	2.01631	-0.462505	-5.43538	-10.1209	1.51366	-2.55524	-15.255	-1.87981	-15.6572	4.04864	-4.23407	-27.8252	3.55557	-5.53632	2.53498	-1.67883	-12.5701
caffeic acid	choline chloride	TEG	water	30	0.266667	0.533333	0.2	-0.966529	2.01631	-0.435249	-5.49271	-10.0904	1.32692	-2.51355	-14.4063	-1.91763	-15.6125	4.05496	-4.13175	-27.8642	3.57508	-5.52203	2.72804	-1.6182	-13.4579
caffeic acid	choline chloride	TEG	water	30	0.3	0.6	0.1	-0.952169	2.01631	-0.41011	-5.54373	-10.0866	1.14711	-2.4808	-13.6304	-1.95252	-15.5833	4.05244	-4.04384	-27.8983	3.59121	-5.49675	2.90533	-1.56304	-14.2679
caffeic acid	choline chloride	TEG		30	0.333333	0.666667		-0.986193	2.01631	-0.387009	-5.58803	-10.1028	0.977258	-2.45285	-12.9261	-1.98458	-15.5651	4.04447	-3.96787	-27.9282	3.60345	-5.46232	3.06721	-1.51502	-15.0021
caffeic acid	choline chloride	TEG	water	35	0.0333333	0.0666667	0.9	-1.79048	1.98354	-0.840416	-4.76623	-10.5223	3.05303	-3.31162	-21.3891	-1.037	-15.8508	3.99453	-5.41137	-27.0933	3.72923	-5.32852	0.941503	-2.09975	-5.70419
caffeic acid	choline chloride	TEG	water	35	0.0666667	0.133333	0.8	-1.49288	1.98354	-0.682066	-4.87334	-10.6136	2.68312	-3.42785	-20.4665	-1.26037	-15.9229	3.95352	-5.06275	-27.418	3.61297	-5.30925	1.2704	-1.6349	-6.95154
caffeic acid	choline chloride	TEG	water	35	0.1	0.2	0.7	-1.3083	1.98354	-0.606205	-4.95103	-10.5235	2.38804	-3.10655	-19.393	-1.36738	-15.8577	3.96241	-4.81251	-27.5687	3.58365	-5.33421	1.57437	-1.70596	-8.17564
caffeic acid	choline chloride	TEG	water	35	0.133333	0.266667	0.6	-1.18587	1.98354	-0.557155	-5.02716	-10.3759	2.15459	-2.87097	-18.3038	-1.43657	-15.7475	4.00386	-4.61349	-27.6617	3.59059	-5.37157	1.84927	-1.74252	-9.35798
caffeic acid	choline chloride	TEG	water	35	0.166667	0.333333	0.5	-1.07506	1.98354	-0.519659	-5.10166	-10.2324	1.95028	-2.71276	-17.2459	-1.48946	-15.6368	4.04955	-4.4486	-27.7287	3.6122	-5.40437	2.09927	-1.73584	-10.4828
caffeic acid	choline chloride	TEG	water	35	0.2	0.4	0.4	-0.98296	1.98354	-0.487685	-5.17262	-10.1221	1.75366	-2.61234	-16.2418	-1.53457	-15.5467	4.08325	-4.30946	-27.7819	3.63805	-5.42461	2.32959	-1.69712	-11.5401
caffeic acid	choline chloride	TEG	water	35	0.233333	0.466667	0.3	-0.901832	1.98354	-0.458769	-5.23641	-10.0534	1.5606	-2.54808	-15.3122	-1.57535	-15.4814	4.10152	-4.19104	-27.8266	3.66106	-5.42804	2.54092	-1.64296	-12.5144
caffeic acid	choline chloride	TEG	water	35	0.266667	0.533333	0.2	-0.848403	1.98354	-0.432086	-5.29304	-10.021	1.37246	-2.50346	-14.4616	-1.61299	-15.437	4.10721	-4.08968	-27.8652	3.68005	-5.41598	2.73475	-1.58622	-13.4037
caffeic acid	choline chloride	TEG	water	35	0.3	0.6	0.1	-0.829955	1.98354	-0.407421	-5.34209	-10.016	1.19223	-2.46856	-13.6865	-1.64779	-15.408	4.10432	-4.00249	-27.899	3.6943	-5.39192	2.91209	-1.53393	-14.2125
caffeic acid	choline chloride	TEG		35	0.333333	0.666667		-0.865197	1.98354	-0.38469	-5.38432	-10.0316	1.0221	-2.43923	-12.984	-1.67985	-15.3897	4.09609	-3.92706	-27.9288	3.70447	-5.35811	3.07399	-1.48783	-14.9448
caffeic acid	choline chloride	TEG	water	40	0.0333333	0.0666667	0.9	-1.67497	1.94971	-0.82057	-4.58815	-10.4429	3.11995	-3.23557	-21.4476	-0.74938	-15.6606	4.07303	-5.34829	-27.1154	3.83877	-5.21769	0.953077	-2.11272	-5.66779
caffeic acid	choline chloride	TEG	water	40	0.0666667	0.133333	0.8	-1.36415	1.94971	-0.671406	-4.68327	-10.5319	2.74316	-3.41243	-20.5162	-0.9632	-15.7312	4.02313	-5.00616	-27.427	3.72007	-5.19933	1.27997	-1.59373	-6.91072
caffeic acid	choline chloride	TEG	water	40	0.1	0.2	0.7	-1.17715	1.94971	-0.598355	-4.75652	-10.4452	2.44561	-3.10108	-19.4455	-1.06792	-15.6696	4.0269	-4.76	-27.5742	3.6886	-5.22443	1.58129	-1.65892	-8.12868
caffeic acid	choline chloride	TEG	water	40	0.133333	0.266667	0.6	-1.04905	1.94971	-0.550705	-4.83059	-10.302	2.2091	-2.8689	-18.3596	-1.13623	-15.564	4.06372	-4.56407	-27.6657	3.69436	-5.26195	1.85462	-1.69517	-9.30618
caffeic acid	choline chloride	TEG	water	40	0.166667	0.333333	0.5	-0.917818	1.94971	-0.514186	-4.90433	-10.1612	2.00118	-2.70965	-17.3015	-1.18858	-15.4571	4.10576	-4.40159	-27.7318	3.71575	-5.29582	2.10458	-1.69194	-10.4303
caffeic acid	choline chloride	TEG	water	40	0.2	0.4	0.4	-0.834592	1.94971	-0.483023	-4.97375	-10.0532	1.80301	-2.60674	-16.3018	-1.23325	-15.3692	4.13719	-4.26431	-27.7842	3.7405	-5.31603	2.33418	-1.65757	-11.4824
caffeic acid	choline chloride	TEG	water	40	0.233333	0.466667	0.3	-0.765048	1.94971	-0.454821	-5.03686	-9.98396	1.60847	-2.53943	-15.3723	-1.27368	-15.3049	4.15431	-4.14727	-27.8284	3.76318	-5.32092	2.54584	-1.60784	-12.4561
caffeic acid	choline chloride	TEG	water	40	0.266667	0.533333	0.2	-0.71887	1.94971	-0.428726	-5.09159	-9.95098	1.41974	-2.49227	-14.5224	-1.31109	-15.2607	4.15943	-4.04695	-27.8666	3.7805	-5.30977	2.73969	-1.55468	-13.3442
caffeic acid	choline chloride	TEG	water	40	0.3	0.6	0.1	-0.706964	1.94971	-0.404548	-5.13984	-9.94435	1.23852	-2.45537	-13.7463	-1.34575	-15.2317	4.15624	-3.96053	-27.9001	3.79409	-5.28739	2.91772	-1.50516	-14.1538
caffeic acid	choline chloride	TEG		40	0.333333	0.666667		-0.714799	1.94971	-0.38223	-5.1806	-9.95732	1.06775	-2.42407	-13.042	-1.37774	-15.2134	4.14782	-3.88569	-27.9296	3.80286	-5.25607	3.08007	-1.46162	-14.8876
caffeic acid	betaine	TEG	water	25	0.0333333	0.0666667	0.9	-2.11427	2.048	-0.847267	-5.03632	-10.7874	2.9452	-2.92615	-21.4836	-1.66674	-16.4549	3.82649	-5.64154	-27.1153	3.36958	-5.66749	0.881293	-2.71539	-5.63175
caffeic acid	betaine	TEG	water	25	0.0666667	0.133333	0.8	-1.81036	2.048	-0.666003	-5.06752	-10.9254	2.62625	-3.65604	-20.7482	-1.91414	-16.6596	3.7904	-5.36132	-27.4778	3.15338	-5.73427	1.16415	-1.70528	-6.72963
caffeic acid	betaine	TEG	water	25	0.1	0.2	0.7	-1.61391	2.048	-0.577781	-5.06712	-10.8838	2.37135	-3.16347	-19.8681	-2.03455	-16.7045	3.79066	-5.17174	-27.6475	3.03257	-5.82072	1.41931	-2.00827	-7.77945
caffeic acid	betaine	TEG	water	25	0.133333	0.266667	0.6	-1.46504	2.048	-0.519759	-5.07246	-10.7861	2.18299	-2.83331	-18.9886	-2.11374	-16.6859	3.82495	-5.02818	-27.7532	2.95872	-5.89979	1.64196	-2.19487	-8.76454
caffeic acid	betaine	TEG	water	25	0.166667	0.333333	0.5	-1.36454	2.048	-0.4765	-5.08709	-10.674	2.04163	-2.64943	-18.138	-2.17278	-16.639	3.87802	-4.91475	-27.8274	2.91431	-5.96497	1.83639	-2.26532	-9.6894
caffeic acid	betaine	TEG	water	25	0.2	0.4	0.4	-1.26517	2.048	-0.441815	-5.10908	-10.5774	1.92951	-2.56828	-17.3334	-2.22012	-16.5832	3.93704	-4.82302	-27.8832	2.88896	-6.00582	2.00753	-2.25474	-10.5498
caffeic acid	betaine	TEG	water	25	0.233333	0.466667	0.3	-1.18086	2.048	-0.412683	-5.13955	-10.5065	1.8334	-2.54654	-16.5727	-2.25988	-16.5273	3.99545	-4.7476	-27.9269	2.87967	-6.02082	2.16205	-2.20106	-11.3542
caffeic acid	betaine	TEG	water	25	0.266667	0.533333	0.2	-1.09834	2.048	-0.387458	-5.17431	-10.4727	1.74926	-2.55937	-15.8661	-2.29431	-16.4745	4.05084	-4.68474	-27.9623	2.88	-6.00186	2.30158	-2.12537	-12.0961
caffeic acid	betaine	TEG	water	25	0.3	0.6	0.1	-1.08453	2.048	-0.365279	-5.21373	-10.4686	1.67323	-2.58969	-15.2074	-2.32458	-16.4251	4.10287	-4.63177	-27.9913	2.88915	-5.95654	2.42964	-2.04208	-12.7839
caffeic acid	betaine	TEG		25	0.333333	0.666667		-1.12219	2.048	-0.345613	-5.25662	-10.4855	1.60337	-2.62782	-14.5893	-2.35142	-16.3789	4.15161	-4.58678	-28.0156	2.9052	-5.8934	2.54824	-1.95896	-13.4263
caffeic acid	betaine	TEG	water	30	0.0333333	0.0666667	0.9	-2.06212	2.01631	-0.828445	-4.85978	-10.7105	3.00951	-3.01314	-21.5382	-1.37199	-16.266	3.9026	-5.58002	-27.135	3.48779	-5.5555	0.893085	-2.56688	-5.59687
caffeic acid	betaine	TEG	water	30	0.0666667	0.133333	0.8	-1.71103	2.01631	-0.656522	-4.87969	-10.8467	2.68179	-3.19921	-20.7939	-1.61057	-16.4702	3.85652	-5.30607	-27.4849	3.26912	-5.62345	1.17473	-2.10686	-6.69102
caffeic acid	betaine	TEG	water	30	0.1	0.2	0.7	-1.56638	2.01631	-0.571091	-4.8757	-10.8079	2.42377	-2.93344	-19.9143	-1.72912	-16.5186	3.8519	-5.12058	-27.6515	3.14658	-5.71075	1.42813	-2.18714	-7.73719
caffeic acid	betaine	TEG	water	30	0.133333	0.266667	0.6	-1.42114	2.01631	-0.51436	-4.87863	-10.7143	2.23263	-2.74024	-19.0366	-1.80785	-16.5043	3.88207	-4.98006	-27.756	3.07078	-5.79008	1.64944	-2.23982	-8.71939
caffeic acid	betaine	TEG	water	30	0.166667	0.333333	0.5	-1.3224	2.01631	-0.471832	-4.89133	-10.6075	2.0883	-2.62009	-18.1907	-1.86687	-16.4622	3.93102	-4.86897	-27.8297	3.02446	-5.85467	1.84272	-2.24888	-9.63893
caffeic acid	betaine	TEG	water	30	0.2	0.4	0.4	-1.22108	2.01631	-0.437665	-4.91113	-10.5161	1.97325	-2.56078	-17.3916	-1.91428	-16.4105	3.98639	-4.77905	-27.8852	2.99685	-5.89448	2.01314	-2.21827	-10.4936
caffeic acid	betaine	TEG	water	30	0.233333	0.466667	0.3	-1.13255	2.01631	-0.408953	-4.93933	-10.4491	1.87461	-2.54306	-16.6364	-1.95413	-16.3581	4.04179	-4.70506	-27.9288	2.9852	-5.90901	2.16718	-2.162	-11.2924
caffeic acid	betaine	TEG	water	30	0.266667	0.533333	0.2	-1.04545	2.01631	-0.384124	-4.97213	-10.4155	1.78801	-2.55374	-15.9312	-1.98858	-16.3076	4.09508	-4.64336	-27.9639	2.98355	-5.89213	2.30707	-2.08962	-12.0327
caffeic acid	betaine	TEG	water	30	0.3	0.6	0.1	-1.02641	2.01631	-0.362303	-5.00962	-10.4097	1.71018	-2.58084	-15.2727	-2.01886	-16.2598	4.14566	-4.59134	-27.9928	2.99076	-5.85013	2.43548	-2.0105	-12.7201
caffeic acid	betaine	TEG		30	0.333333	0.666667		-1.07374	2.01631	-0.342971	-5.04966	-10.4257	1.6397	-2.61641	-14.6585	-2.04569	-16.2147	4.19349	-4.54716	-28.0169	3.00397	-5.78904	2.55379	-1.93075	-13.3584
caffeic acid	betaine	TEG	water	35	0.0333333	0.0666667	0.9	-1.99535	1.98354	-0.809435	-4.6814	-10.6336	3.07505	-3.09047	-21.5977	-1.0807	-16.0755	3.97924	-5.51686	-27.1559	3.6007	-5.44187	0.904187	-2.42639	-5.55814
caffeic acid	betaine	TEG	water	35	0.0666667	0.133333	0.8	-1.69204	1.98354	-0.646687	-4.69061	-10.7666	2.73865	-3.18779	-20.8411	-1.31028	-16.279	3.92336	-5.24945	-27.4928	3.38033	-5.51244	1.18471	-2.06166	-6.65174
caffeic acid	betaine	TEG	water	35	0.1	0.2	0.7	-1.49812	1.98354	-0.564076	-4.68302	-10.7306	2.47734	-2.93221	-19.9618	-1.42681	-16.3313	3.91357	-5.06814	-27.6561	3.25621	-5.60065	1.43623	-2.13593	-7.69427
caffeic acid	betaine	TEG	water	35	0.133333	0.266667	0.6	-1.34718	1.98354	-0.508672	-4.68329	-10.6425	2.28383	-2.74269	-19.09	-1.50496	-16.3217	3.93924	-4.93073	-27.7593	3.17833	-5.6792	1.65541	-2.18804	-8.66926
caffeic acid	betaine	TEG	water	35	0.166667	0.333333	0.5	-1.24819	1.98354	-0.466902	-4.69357	-10.5418	2.13632	-2.62234	-18.2494	-1.56388	-16.2844	3.98382	-4.82204	-27.8324	3.12969	-5.74259	1.8475	-2.1997	-9.58297
caffeic acid	betaine	TEG	water	35	0.2	0.4	0.4	-1.15334	1.98354	-0.433273	-4.71306	-10.4521	2.01702	-2.55962	-17.4501	-1.61132	-16.2371	4.03536	-4.73401	-27.8876	3.10174	-5.78497	2.01834	-2.17439	-10.4375
caffeic acid	betaine	TEG	water	35	0.233333	0.466667	0.3	-1.06445	1.98354	-0.405002	-4.73792	-10.3908	1.9164	-2.53971	-16.7028	-1.6512	-16.1881	4.08773	-4.6615	-27.9309	3.08672	-5.7973	2.17133	-2.12179	-11.2281
caffeic acid	betaine	TEG	water	35	0.266667	0.533333	0.2	-0.982307	1.98354	-0.380593	-4.76903	-10.3572	1.8276	-2.54692	-16.0006	-1.68563	-16.14	4.13886	-4.60103	-27.9659	3.0834	-5.78283	2.31126	-2.05411	-11.9653
caffeic acid	betaine	TEG	water	35	0.3	0.6	0.1	-0.949599	1.98354	-0.359154	-4.80372	-10.3513	1.7485	-2.57116	-15.3455	-1.71587	-16.0939	4.18794	-4.55004	-27.9946	3.08785	-5.74261	2.43944	-1.97888	-12.6491
caffeic acid	betaine	TEG		35	0.333333	0.666667		-1.00474	1.98354	-0.340173	-4.84197	-10.3642	1.67646	-2.60355	-14.73	-1.74265	-16.05	4.23483	-4.50672	-28.0186	3.09932	-5.68576	2.55837	-1.90317	-13.2886
caffeic acid	betaine	TEG	water	40	0.0333333	0.0666667	0.9	-1.91576	1.94971	-0.790274	-4.50142	-10.5556	3.14108	-3.22315	-21.659	-0.79281	-15.8837	4.05608	-5.45214	-27.1777	3.70861	-5.32802	0.914996	-2.22899	-5.51874
caffeic acid	betaine	TEG	water	40	0.0666667	0.133333	0.8	-1.61407	1.94971	-0.636527	-4.50104	-10.6839	2.79642	-3.17452	-20.8901	-1.0132	-16.0864	3.9907	-5.19151	-27.5016	3.48784	-5.40257	1.19428	-2.01699	-6.61148
caffeic acid	betaine	TEG	water	40	0.1	0.2	0.7	-1.42342	1.94971	-0.556736	-4.48938	-10.6519	2.53216	-2.92918	-20.0136	-1.12758	-16.1426	3.97549	-5.01446	-27.6613	3.3618	-5.49071	1.44333	-2.08528	-7.64773
caffeic acid	betaine	TEG	water	40	0.133333	0.266667	0.6	-1.26961	1.94971	-0.502686	-4.48756	-10.5678	2.33513	-2.74268	-19.1429	-1.20506	-16.138	3.99637	-4.88022	-27.7632	3.2825	-5.57015	1.66124	-2.13754	-8.62027
caffeic acid	betaine	TEG	water	40	0.166667	0.333333	0.5	-1.16095	1.94971	-0.461719	-4.49561	-10.4734	2.18454	-2.62212	-18.3085	-1.26379	-16.1058	4.03638	-4.77398	-27.8356	3.23182	-5.63237	1.85184	-2.15186	-9.52713
caffeic acid	betaine	TEG	water	40	0.2	0.4	0.4	-1.06042	1.94971	-0.428656	-4.5123	-10.3901	2.06247	-2.55781	-17.5171	-1.31119	-16.0629	4.08399	-4.68789	-27.8904	3.20111	-5.67278	2.02152	-2.13008	-10.3733
caffeic acid	betaine	TEG	water	40	0.233333	0.466667	0.3	-0.980553	1.94971	-0.400846	-4.53538	-10.3312	1.95881	-2.5348	-16.7733	-1.35105	-16.0173	4.13328	-4.61694	-27.9335	3.18433	-5.68608	2.17447	-2.08214	-11.1602
caffeic acid	betaine	TEG	water	40	0.266667	0.533333	0.2	-0.901912	1.94971	-0.376858	-4.56416	-10.299	1.86822	-2.53912	-16.0754	-1.38544	-15.9718	4.18218	-4.55775	-27.9682	3.17872	-5.67275	2.31396	-2.01863	-11.8927
caffeic acid	betaine	TEG	water	40	0.3	0.6	0.1	-0.865172	1.94971	-0.355826	-4.59668	-10.2919	1.78737	-2.56005	-15.4216	-1.41559	-15.9275	4.22972	-4.50784	-27.9967	3.18109	-5.6356	2.44235	-1.94779	-12.5751
caffeic acid	betaine	TEG		40	0.333333	0.666667		-0.915468	1.94971	-0.337209	-4.63242	-10.3032	1.7146	-2.58981	-14.809	-1.44228	-15.8848	4.27562	-4.46543	-28.0205	3.19014	-5.58156	2.56102	-1.87562	-13.2115
p-coumaric acid	choline chloride	DEG		25	0.5	0.5		-1.19093	2.15959	-0.460045	-5.83337	-9.183	0.268876	-2.11755	-12.6234	-1.95646	-13.8281	3.62862	-3.23775	-26.4168	3.87691	-4.64508	3.35974	-1.1202	-13.7934
p-coumaric acid	choline chloride	DEG		25	0.333333	0.666667		-1.11092	2.15959	-0.501228	-5.37125	-8.63259	0.623569	-2.02074	-12.3778	-1.90025	-13.6897	3.73606	-3.31412	-26.3567	3.471	-5.0571	3.11249	-1.29338	-13.9789
p-coumaric acid	choline chloride	DEG		25	0.2	0.8		-1.15122	2.15959	-0.542113	-4.95539	-8.1337	0.91008	-1.91288	-12.1466	-1.84445	-13.5704	3.81138	-3.37282	-26.301	3.11094	-5.43672	2.9013	-1.45994	-14.1544
p-coumaric acid	choline chloride	TEG		25	0.5	0.5		-1.14908	2.15959	-0.399368	-6.18949	-9.46744	-0.0889658	-2.09105	-11.5924	-2.03927	-14.1747	3.45792	-3.29307	-26.4786	4.15022	-4.70722	3.54689	-1.20202	-14.8862
p-coumaric acid	choline chloride	TEG		25	0.2	0.8		-1.05622	2.15959	-0.454359	-5.74378	-8.41322	0.239029	-1.88212	-9.75569	-1.96422	-14.0278	3.61494	-3.41406	-26.4106	3.77956	-5.61454	3.37591	-1.53194	-16.6549
p-coumaric acid	choline chloride	GLY		25	0.5	0.5		-1.28022	2.15959	-0.596869	-5.94207	-8.18791	0.236093	-1.41311	-11.8162	-1.76972	-13.878	3.71169	-3.30465	-26.4128	4.17235	-5.69009	3.4756	-1.89154	-14.5966
p-coumaric acid	choline chloride	GLY		25	0.333333	0.666667		-1.19275	2.15959	-0.730361	-5.38281	-7.18728	0.627728	-0.938794	-11.4282	-1.58752	-13.7813	3.85604	-3.44372	-26.3399	3.79529	-6.59406	3.22831	-2.50493	-14.9117
p-coumaric acid	choline chloride	GLY		25	0.2	0.8		-1.22556	2.15959	-0.88109	-4.80603	-6.28702	0.96247	-0.450983	-11.2093	-1.3818	-13.7016	3.96294	-3.56666	-26.2694	3.42423	-7.41454	3.00047	-3.11568	-15.0601
p-coumaric acid	choline chloride	ETG		25	0.5	0.5		-1.41226	2.15959	-0.561031	-5.83055	-8.9166	0.496319	-1.7715	-13.5345	-1.81863	-13.7895	3.68945	-3.33104	-26.342	4.01192	-4.87289	3.19313	-1.55954	-12.8075
p-coumaric acid	choline chloride	ETG		25	0.333333	0.666667		-1.32798	2.15959	-0.660134	-5.26958	-8.29247	1.00611	-1.52891	-13.8719	-1.68337	-13.6557	3.82288	-3.49264	-26.2281	3.58621	-5.3632	2.81677	-1.96373	-12.3563
p-coumaric acid	choline chloride	ETG		25	0.2	0.8		-1.38569	2.15959	-0.764237	-4.72609	-7.74331	1.43194	-1.27853	-14.2443	-1.54129	-13.5481	3.90864	-3.64312	-26.11	3.1848	-5.80483	2.4767	-2.36459	-11.8657
p-coumaric acid	betaine	DEG		25	0.5	0.5		-1.31005	2.15959	-0.366794	-5.02736	-9.37033	1.63635	-2.3336	-15.3404	-2.08373	-14.6218	4.05656	-4.13808	-26.5487	2.94363	-5.25148	2.42021	-1.80448	-11.2083
p-coumaric acid	betaine	DEG		25	0.333333	0.666667		-1.19444	2.15959	-0.417734	-4.84795	-8.93856	1.56068	-2.23705	-14.442	-2.01421	-14.3668	4.01344	-4.0055	-26.4626	2.83374	-5.42824	2.45276	-1.76845	-12.0206
p-coumaric acid	betaine	DEG		25	0.2	0.8		-1.24001	2.15959	-0.469388	-4.6492	-8.50307	1.47275	-2.09815	-13.6378	-1.94371	-14.1163	3.94449	-3.85326	-26.3822	2.70549	-5.61321	2.47174	-1.75511	-12.7445
p-coumaric acid	betaine	TEG		25	0.5	0.5		-1.18874	2.15959	-0.34739	-5.45127	-9.3318	1.22385	-2.25891	-13.7463	-2.11022	-14.7308	3.96014	-4.10209	-26.5684	3.34105	-5.399	2.73629	-1.84318	-12.822
p-coumaric acid	betaine	TEG		25	0.333333	0.666667		-1.04867	2.15959	-0.391803	-5.48537	-8.82687	1.01895	-2.15044	-12.0644	-2.0496	-14.4985	3.93428	-3.96759	-26.5003	3.43577	-5.67162	2.91533	-1.81715	-14.4359
p-coumaric acid	betaine	TEG		25	0.2	0.8		-1.1092	2.15959	-0.442438	-5.50706	-8.28995	0.822835	-2.01756	-10.4137	-1.98049	-14.2521	3.91716	-3.82363	-26.4379	3.52657	-5.96219	3.09433	-1.80607	-16.0242
p-coumaric acid	betaine	GLY		25	0.5	0.5		-1.17366	2.15959	-0.45676	-5.1107	-8.54656	1.50112	-1.60147	-14.7962	-1.96094	-14.8362	4.07933	-4.28265	-26.5682	3.14976	-6.2896	2.57821	-2.68118	-11.7721
p-coumaric acid	betaine	GLY		25	0.2	0.8		-1.13146	2.15959	-0.742154	-4.57341	-6.72173	1.37706	-0.615364	-12.6225	-1.57143	-14.3668	4.04147	-4.10176	-26.3628	3.00198	-7.64506	2.66441	-3.4864	-13.7403
p-coumaric acid	betaine	ETG		25	0.5	0.5		-1.49037	2.15959	-0.43115	-4.96545	-9.18266	1.8045	-1.93932	-16.3095	-1.9959	-14.7777	4.07674	-4.31864	-26.5163	2.96955	-5.595	2.27224	-2.37932	-10.2068
p-coumaric acid	betaine	ETG		25	0.333333	0.666667		-1.45514	2.15959	-0.531421	-4.72166	-8.67579	1.83626	-1.69457	-15.8882	-1.85904	-14.5475	4.04374	-4.26925	-26.3819	2.86262	-5.87168	2.20748	-2.57468	-10.4937
p-coumaric acid	betaine	ETG		25	0.2	0.8		-1.4656	2.15959	-0.64479	-4.43174	-8.16875	1.87057	-1.42888	-15.5782	-1.70431	-14.2856	3.9823	-4.19164	-26.2343	2.72743	-6.11684	2.11173	-2.76276	-10.6561
p-coumaric acid	choline chloride	TEG	water	25	0.0333333	0.0666667	0.9	-1.88258	2.15959	-1.38942	-4.57529	-8.05801	2.52329	-1.93058	-18.933	-0.68801	-13.8969	3.57155	-4.80409	-25.1862	3.88728	-5.83892	1.04826	-2.87351	-6.25322
p-coumaric acid	choline chloride	TEG	water	25	0.0666667	0.133333	0.8	-1.54832	2.15959	-0.932262	-5.13031	-8.51114	2.06242	-0.704425	-18.1051	-1.31196	-14.1784	3.5375	-4.42518	-25.7424	3.81835	-5.66722	1.47508	-3.72076	-7.63732
p-coumaric acid	choline chloride	TEG	water	25	0.1	0.2	0.7	-1.38525	2.15959	-0.784767	-5.32824	-8.55098	1.75333	-1.09093	-16.9925	-1.51327	-14.153	3.58487	-4.16996	-25.965	3.81497	-5.60206	1.83154	-3.07903	-8.97242
p-coumaric acid	choline chloride	TEG	water	25	0.133333	0.266667	0.6	-1.29071	2.15959	-0.698633	-5.46917	-8.5226	1.48402	-1.48167	-15.8487	-1.63083	-14.0941	3.62692	-3.97432	-26.0963	3.83834	-5.57147	2.1429	-2.49265	-10.2476
p-coumaric acid	choline chloride	TEG	water	25	0.166667	0.333333	0.5	-1.19928	2.15959	-0.633635	-5.5842	-8.52181	1.22253	-1.72349	-14.7642	-1.71954	-14.058	3.64228	-3.81803	-26.1899	3.86466	-5.53616	2.41975	-2.09454	-11.4257
p-coumaric acid	choline chloride	TEG	water	25	0.2	0.4	0.4	-1.1111	2.15959	-0.579213	-5.68194	-8.56092	0.967226	-1.86296	-13.7683	-1.79381	-14.0474	3.63575	-3.69109	-26.2626	3.88813	-5.48647	2.66852	-1.82813	-12.4943
p-coumaric acid	choline chloride	TEG	water	25	0.233333	0.466667	0.3	-1.05297	2.15959	-0.532054	-5.76307	-8.63413	0.725093	-1.93337	-12.8737	-1.85818	-14.0541	3.6163	-3.58678	-26.3214	3.90489	-5.41996	2.89121	-1.65341	-13.4477
p-coumaric acid	choline chloride	TEG	water	25	0.266667	0.533333	0.2	-0.993128	2.15959	-0.490818	-5.83191	-8.72804	0.498783	-1.96649	-12.0717	-1.91446	-14.0708	3.59042	-3.50013	-26.3699	3.91745	-5.34272	3.09164	-1.53364	-14.2983
p-coumaric acid	choline chloride	TEG	water	25	0.3	0.6	0.1	-0.977122	2.15959	-0.454656	-5.88908	-8.83539	0.290754	-1.98199	-11.3581	-1.96382	-14.0925	3.56202	-3.42734	-26.4105	3.92526	-5.25716	3.27127	-1.44535	-15.0524
p-coumaric acid	choline chloride	TEG		25	0.333333	0.666667		-1.00137	2.15959	-0.422864	-5.93863	-8.94823	0.0990367	-1.98841	-10.7169	-2.00721	-14.1165	3.53328	-3.36556	-26.4449	3.93142	-5.16827	3.43424	-1.37715	-15.7279
p-coumaric acid	choline chloride	TEG	water	30	0.0333333	0.0666667	0.9	-1.77535	2.1232	-1.33778	-4.46969	-8.01475	2.58564	-1.68664	-18.9843	-0.443	-13.7402	3.64905	-4.76454	-25.2088	4.02669	-5.72543	1.06341	-3.0779	-6.22446
p-coumaric acid	choline chloride	TEG	water	30	0.0666667	0.133333	0.8	-1.44786	2.1232	-0.90976	-4.97861	-8.46941	2.12759	-1.53806	-18.1672	-1.03698	-14.0173	3.61	-4.39084	-25.7546	3.94163	-5.54785	1.48241	-2.85278	-7.58743
p-coumaric acid	choline chloride	TEG	water	30	0.1	0.2	0.7	-1.29546	2.1232	-0.769304	-5.16439	-8.5127	1.8147	-1.60355	-17.0598	-1.23189	-13.9967	3.64901	-4.13931	-25.9722	3.9325	-5.48404	1.83431	-2.53576	-8.91245
p-coumaric acid	choline chloride	TEG	water	30	0.133333	0.266667	0.6	-1.17787	2.1232	-0.686516	-5.29888	-8.48798	1.54255	-2.24415	-15.9232	-1.34678	-13.9418	3.68539	-3.94598	-26.1013	3.9521	-5.45379	2.14284	-1.70183	-10.1781
p-coumaric acid	choline chloride	TEG	water	30	0.166667	0.333333	0.5	-1.10233	2.1232	-0.623793	-5.41058	-8.48726	1.27899	-2.03106	-14.8422	-1.43382	-13.9071	3.69789	-3.7911	-26.1935	3.97676	-5.41986	2.4189	-1.76004	-11.3513
p-coumaric acid	choline chloride	TEG	water	30	0.2	0.4	0.4	-1.02427	2.1232	-0.571109	-5.5034	-8.52613	1.02394	-1.96582	-13.8529	-1.50694	-13.8964	3.69013	-3.66493	-26.2653	3.99646	-5.37029	2.66619	-1.69911	-12.4123
p-coumaric acid	choline chloride	TEG	water	30	0.233333	0.466667	0.3	-0.951157	2.1232	-0.525296	-5.58144	-8.59677	0.781436	-1.96407	-12.9606	-1.57051	-13.9024	3.67012	-3.561	-26.3234	4.01093	-5.30565	2.88868	-1.59693	-13.3628
p-coumaric acid	choline chloride	TEG	water	30	0.266667	0.533333	0.2	-0.870359	2.1232	-0.485109	-5.64616	-8.68793	0.555827	-1.9762	-12.163	-1.62628	-13.9183	3.64392	-3.47447	-26.3714	4.01988	-5.23033	3.08809	-1.49827	-14.2085
p-coumaric acid	choline chloride	TEG	water	30	0.3	0.6	0.1	-0.863826	2.1232	-0.449755	-5.70032	-8.79205	0.347509	-1.98509	-11.4503	-1.67534	-13.9392	3.61526	-3.40167	-26.4118	4.02498	-5.1472	3.26775	-1.41658	-14.9615
p-coumaric acid	choline chloride	TEG		30	0.333333	0.666667		-0.884651	2.1232	-0.418615	-5.74702	-8.90152	0.155596	-1.988	-10.8099	-1.71855	-13.9625	3.5863	-3.33977	-26.4459	4.02847	-5.06096	3.4307	-1.35177	-15.636
p-coumaric acid	choline chloride	TEG	water	35	0.0333333	0.0666667	0.9	-1.66548	2.08563	-1.28642	-4.36236	-7.97317	2.64929	-1.2102	-19.0408	-0.2019	-13.5832	3.72745	-4.72314	-25.2344	4.16046	-5.61005	1.07816	-3.51294	-6.19357
p-coumaric acid	choline chloride	TEG	water	35	0.0666667	0.133333	0.8	-1.33836	2.08563	-0.887217	-4.82492	-8.42593	2.19296	-1.91455	-18.2305	-0.76503	-13.8554	3.68202	-4.35495	-25.7676	4.05989	-5.42951	1.48906	-2.4404	-7.53709
p-coumaric acid	choline chloride	TEG	water	35	0.1	0.2	0.7	-1.18791	2.08563	-0.753718	-4.99912	-8.47237	1.87598	-2.43469	-17.1279	-0.95335	-13.8397	3.71257	-4.1072	-25.9801	4.04577	-5.36728	1.83659	-1.67251	-8.85213
p-coumaric acid	choline chloride	TEG	water	35	0.133333	0.266667	0.6	-1.06485	2.08563	-0.674257	-5.12654	-8.45205	1.60164	-2.13728	-16.0012	-1.06543	-13.7885	3.74341	-3.91628	-26.1067	4.06111	-5.33645	2.14177	-1.779	-10.1056
p-coumaric acid	choline chloride	TEG	water	35	0.166667	0.333333	0.5	-0.985894	2.08563	-0.613823	-5.23323	-8.45202	1.33705	-2.00443	-14.9259	-1.15068	-13.7552	3.75319	-3.76288	-26.1974	4.08255	-5.30315	2.41614	-1.75845	-11.2715
p-coumaric acid	choline chloride	TEG	water	35	0.2	0.4	0.4	-0.900328	2.08563	-0.562874	-5.32269	-8.48954	1.08156	-1.96899	-13.9408	-1.22255	-13.7443	3.74429	-3.63757	-26.2682	4.10014	-5.25474	2.66273	-1.66858	-12.3273
p-coumaric acid	choline chloride	TEG	water	35	0.233333	0.466667	0.3	-0.817292	2.08563	-0.518413	-5.39691	-8.55729	0.83951	-1.97201	-13.0523	-1.28527	-13.7495	3.72378	-3.53409	-26.3256	4.11164	-5.19225	2.88427	-1.56208	-13.2733
p-coumaric acid	choline chloride	TEG	water	35	0.266667	0.533333	0.2	-0.743896	2.08563	-0.47927	-5.45928	-8.64519	0.61337	-1.98126	-12.2552	-1.34049	-13.7645	3.69731	-3.44777	-26.3732	4.11879	-5.11933	3.08394	-1.46651	-14.118
p-coumaric acid	choline chloride	TEG	water	35	0.3	0.6	0.1	-0.731136	2.08563	-0.444751	-5.50996	-8.74608	0.405465	-1.98626	-11.5451	-1.38918	-13.7847	3.66847	-3.375	-26.4132	4.12078	-5.03861	3.26301	-1.38874	-14.868
p-coumaric acid	choline chloride	TEG		35	0.333333	0.666667		-0.751242	2.08563	-0.414262	-5.55302	-8.85275	0.214083	-1.98607	-10.908	-1.43219	-13.8072	3.63931	-3.31305	-26.4471	4.12083	-4.95444	3.42523	-1.32698	-15.5391
p-coumaric acid	choline chloride	TEG	water	40	0.0333333	0.0666667	0.9	-1.54165	2.04688	-1.23543	-4.25291	-7.93323	2.714	-1.29174	-19.1025	0.03545	-13.4263	3.80646	-4.67988	-25.263	4.28836	-5.49311	1.09246	-3.38814	-6.16052
p-coumaric acid	choline chloride	TEG	water	40	0.0666667	0.133333	0.8	-1.21862	2.04688	-0.86465	-4.66839	-8.3836	2.2588	-1.9763	-18.2993	-0.49606	-13.6931	3.7534	-4.31754	-25.7815	4.17233	-5.30947	1.4946	-2.34124	-7.48214
p-coumaric acid	choline chloride	TEG	water	40	0.1	0.2	0.7	-1.06468	2.04688	-0.738006	-4.83008	-8.43272	1.93843	-2.44627	-17.2028	-0.67761	-13.6819	3.77549	-4.07365	-25.9885	4.15247	-5.24914	1.83706	-1.62738	-8.78564
p-coumaric acid	choline chloride	TEG	water	40	0.133333	0.266667	0.6	-0.945821	2.04688	-0.66187	-4.95214	-8.41424	1.66086	-2.15808	-16.0804	-0.78675	-13.6343	3.80094	-3.88523	-26.1126	4.16539	-5.22007	2.14008	-1.72715	-10.0322
p-coumaric acid	choline chloride	TEG	water	40	0.166667	0.333333	0.5	-0.849983	2.04688	-0.603715	-5.05457	-8.41445	1.39522	-2.02497	-15.0106	-0.87012	-13.6022	3.80815	-3.7334	-26.2017	4.18445	-5.18771	2.41293	-1.70843	-11.191
p-coumaric acid	choline chloride	TEG	water	40	0.2	0.4	0.4	-0.771709	2.04688	-0.554507	-5.13989	-8.45026	1.14012	-1.9842	-14.0312	-0.94066	-13.591	3.7982	-3.60904	-26.2714	4.19923	-5.14075	2.65808	-1.62484	-12.2401
p-coumaric acid	choline chloride	TEG	water	40	0.233333	0.466667	0.3	-0.68612	2.04688	-0.511392	-5.21114	-8.51522	0.897989	-1.98095	-13.1449	-1.00246	-13.5955	3.77728	-3.50609	-26.328	4.20868	-5.08027	2.87929	-1.52514	-13.1831
p-coumaric acid	choline chloride	TEG	water	40	0.266667	0.533333	0.2	-0.619559	2.04688	-0.47331	-5.26947	-8.60019	0.672797	-1.9848	-12.3522	-1.05705	-13.6096	3.75061	-3.42002	-26.3751	4.21242	-5.00938	3.07781	-1.43522	-14.0229
p-coumaric acid	choline chloride	TEG	water	40	0.3	0.6	0.1	-0.600854	2.04688	-0.439616	-5.31769	-8.69722	0.464731	-1.98559	-11.6424	-1.10535	-13.6289	3.72162	-3.34736	-26.4148	4.21234	-4.93168	3.25689	-1.36177	-14.7723
p-coumaric acid	choline chloride	TEG		40	0.333333	0.666667		-0.613778	2.04688	-0.409794	-5.35709	-8.80103	0.274031	-1.9824	-11.0084	-1.1481	-13.6507	3.69234	-3.28541	-26.4485	4.20899	-4.84963	3.41831	-1.30301	-15.44
p-coumaric acid	betaine	GLY	water	25	0.0333333	0.0666667	0.9	-2.03051	2.15959	-2.18623	-3.30451	-7.2018	3.12181	-2.74415	-19.1464	0.39951	-13.4238	3.97588	-5.09075	-24.7933	3.70402	-6.22205	0.854071	-2.3466	-5.6469
p-coumaric acid	betaine	GLY	water	25	0.0666667	0.133333	0.8	-1.67458	2.15959	-1.51781	-4.12327	-7.41692	2.68898	-1.89849	-18.552	-0.51278	-13.9409	3.87577	-4.87684	-25.3287	3.61049	-6.52401	1.18679	-2.97835	-6.77668
p-coumaric acid	betaine	GLY	water	25	0.1	0.2	0.7	-1.50069	2.15959	-1.15999	-4.48279	-7.57353	2.38683	-1.18973	-17.9738	-1.00115	-14.2531	3.84644	-4.70362	-25.7034	3.48164	-6.67956	1.45961	-3.51389	-7.72964
p-coumaric acid	betaine	GLY	water	25	0.133333	0.266667	0.6	-1.37247	2.15959	-0.980209	-4.61808	-7.58592	2.18604	-0.768501	-17.3323	-1.24652	-14.3954	3.87357	-4.57521	-25.9347	3.37156	-6.80952	1.68753	-3.80671	-8.60234
p-coumaric acid	betaine	GLY	water	25	0.166667	0.333333	0.5	-1.26396	2.15959	-0.869065	-4.68523	-7.54126	2.02641	-2.26355	-16.6589	-1.39821	-14.4686	3.91422	-4.47748	-26.0895	3.28702	-6.92735	1.88781	-2.21393	-9.43068
p-coumaric acid	betaine	GLY	water	25	0.2	0.4	0.4	-1.16332	2.15959	-0.788523	-4.73094	-7.49547	1.88602	-1.49828	-15.9891	-1.50814	-14.5148	3.95358	-4.40038	-26.203	3.2228	-7.01937	2.06756	-2.9021	-10.2139
p-coumaric acid	betaine	GLY	water	25	0.233333	0.466667	0.3	-1.09544	2.15959	-0.724409	-4.77055	-7.47775	1.75729	-0.959539	-15.3443	-1.59565	-14.5493	3.98826	-4.33807	-26.291	3.1749	-7.07153	2.23097	-3.37853	-10.9467
p-coumaric acid	betaine	GLY	water	25	0.266667	0.533333	0.2	-1.04576	2.15959	-0.670636	-4.80922	-7.49973	1.63758	-0.91638	-14.7336	-1.66904	-14.5773	4.01836	-4.28683	-26.3618	3.14018	-7.07754	2.38078	-3.37045	-11.6281
p-coumaric acid	betaine	GLY	water	25	0.3	0.6	0.1	-1.03321	2.15959	-0.624468	-4.84861	-7.55883	1.52582	-1.21285	-14.1616	-1.73205	-14.6008	4.04455	-4.24412	-26.4199	3.11656	-7.04197	2.51873	-3.03127	-12.2582
p-coumaric acid	betaine	GLY		25	0.333333	0.666667		-1.04657	2.15959	-0.584463	-4.889	-7.64159	1.42008	-1.12903	-13.6217	-1.78665	-14.6208	4.06732	-4.2081	-26.4683	3.10235	-6.97923	2.64724	-3.07907	-12.8467
p-coumaric acid	betaine	GLY	water	30	0.0333333	0.0666667	0.9	-1.9367	2.1232	-2.11987	-3.22357	-7.12307	3.17342	-1.03053	-19.1483	0.64233	-13.2565	4.04514	-5.0555	-24.7921	3.8659	-6.1334	0.871723	-4.02497	-5.64382
p-coumaric acid	betaine	GLY	water	30	0.0666667	0.133333	0.8	-1.58275	2.1232	-1.45999	-4.03654	-7.38733	2.73012	-1.22021	-18.5907	-0.27342	-13.7995	3.93222	-4.84171	-25.3436	3.76312	-6.4122	1.2021	-3.6215	-6.75288
p-coumaric acid	betaine	GLY	water	30	0.1	0.2	0.7	-1.41402	2.1232	-1.12148	-4.36688	-7.56005	2.43256	-0.524959	-18.0376	-0.74317	-14.1126	3.90058	-4.66999	-25.7187	3.62371	-6.55251	1.46802	-4.14503	-7.68102
p-coumaric acid	betaine	GLY	water	30	0.133333	0.266667	0.6	-1.29271	2.1232	-0.952743	-4.48728	-7.57582	2.23218	-1.76534	-17.4033	-0.97733	-14.2541	3.92455	-4.54393	-25.9459	3.50995	-6.67833	1.69237	-2.77859	-8.54262
p-coumaric acid	betaine	GLY	water	30	0.166667	0.333333	0.5	-1.18354	2.1232	-0.847544	-4.54556	-7.53711	2.07243	-1.08856	-16.7392	-1.12332	-14.3281	3.96194	-4.44809	-26.0981	3.42224	-6.79102	1.88951	-3.35953	-9.35891
p-coumaric acid	betaine	GLY	water	30	0.2	0.4	0.4	-1.08266	2.1232	-0.770764	-4.58573	-7.49604	1.93155	-0.83988	-16.0771	-1.22987	-14.3753	3.99879	-4.37241	-26.2097	3.35586	-6.87928	2.06724	-3.53253	-10.1326
p-coumaric acid	betaine	GLY	water	30	0.233333	0.466667	0.3	-1.01242	2.1232	-0.709361	-4.6215	-7.47958	1.80217	-0.840987	-15.4367	-1.31508	-14.4104	4.03173	-4.31112	-26.2965	3.30642	-6.93078	2.22956	-3.47013	-10.8597
p-coumaric acid	betaine	GLY	water	30	0.266667	0.533333	0.2	-0.951972	2.1232	-0.657722	-4.65629	-7.50132	1.68225	-0.93713	-14.8309	-1.38674	-14.4385	4.06071	-4.26061	-26.3663	3.26955	-6.9372	2.37846	-3.32348	-11.5354
p-coumaric acid	betaine	GLY	water	30	0.3	0.6	0.1	-0.939746	2.1232	-0.613256	-4.69239	-7.55675	1.5701	-1.07477	-14.2607	-1.44845	-14.4619	4.08617	-4.21841	-26.4237	3.24394	-6.9052	2.51607	-3.14364	-12.163
p-coumaric acid	betaine	GLY		30	0.333333	0.666667		-0.962546	2.1232	-0.574627	-4.72816	-7.63773	1.46512	-1.16159	-13.7268	-1.50205	-14.4817	4.10848	-4.18272	-26.4716	3.22611	-6.84401	2.64336	-3.02113	-12.7449
p-coumaric acid	betaine	GLY	water	35	0.0333333	0.0666667	0.9	-1.83614	2.08563	-2.05194	-3.14648	-7.04829	3.22549	-0.706803	-19.1561	0.87795	-13.0897	4.11441	-5.01896	-24.793	4.02443	-6.04145	0.888917	-4.31216	-5.63687
p-coumaric acid	betaine	GLY	water	35	0.0666667	0.133333	0.8	-1.4845	2.08563	-1.40146	-3.94935	-7.36277	2.77242	-0.376818	-18.6382	-0.03963	-13.6592	3.98843	-4.80448	-25.3619	3.90972	-6.29645	1.21601	-4.42766	-6.72371
p-coumaric acid	betaine	GLY	water	35	0.1	0.2	0.7	-1.31099	2.08563	-1.0833	-4.24943	-7.54617	2.47857	-0.282683	-18.1037	-0.48843	-13.9711	3.95472	-4.63449	-25.7354	3.761	-6.42492	1.47615	-4.35181	-7.63171
p-coumaric acid	betaine	GLY	water	35	0.133333	0.266667	0.6	-1.18429	2.08563	-0.925472	-4.35279	-7.56811	2.2798	-0.371896	-17.4814	-0.71107	-14.1116	3.97532	-4.51095	-25.958	3.64172	-6.54351	1.69552	-4.13905	-8.47656
p-coumaric acid	betaine	GLY	water	35	0.166667	0.333333	0.5	-1.07422	2.08563	-0.826112	-4.40362	-7.532	2.11893	-1.35422	-16.8219	-0.85123	-14.1863	4.00934	-4.41708	-26.1071	3.55239	-6.65434	1.89041	-3.06286	-9.28518
p-coumaric acid	betaine	GLY	water	35	0.2	0.4	0.4	-0.980727	2.08563	-0.753046	-4.43874	-7.49392	1.97721	-0.886273	-16.1654	-0.95429	-14.2344	4.04366	-4.34287	-26.2168	3.48445	-6.7405	2.06645	-3.4566	-10.0514
p-coumaric acid	betaine	GLY	water	35	0.233333	0.466667	0.3	-0.909117	2.08563	-0.694318	-4.46991	-7.48	1.84758	-0.892717	-15.5315	-1.03714	-14.27	4.07485	-4.28266	-26.3022	3.43277	-6.79001	2.22727	-3.38994	-10.7707
p-coumaric acid	betaine	GLY	water	35	0.266667	0.533333	0.2	-0.849891	2.08563	-0.644779	-4.50085	-7.50098	1.72756	-0.982959	-14.9304	-1.10702	-14.2983	4.10269	-4.23293	-26.371	3.39383	-6.79736	2.37513	-3.24997	-11.4406
p-coumaric acid	betaine	GLY	water	35	0.3	0.6	0.1	-0.834398	2.08563	-0.602011	-4.53229	-7.55524	1.61593	-1.09901	-14.3661	-1.16735	-14.3217	4.12741	-4.19126	-26.4277	3.36494	-6.76643	2.51148	-3.09225	-12.0616
p-coumaric acid	betaine	GLY		35	0.333333	0.666667		-0.857308	2.08563	-0.564729	-4.56521	-7.63161	1.51066	-1.19233	-13.8336	-1.21994	-14.3412	4.14927	-4.15594	-26.475	3.34527	-6.7096	2.63861	-2.96361	-12.6415
p-coumaric acid	betaine	GLY	water	40	0.0333333	0.0666667	0.9	-1.72511	2.04688	-1.9821	-3.07515	-6.97496	3.27644	-0.689505	-19.1652	1.1058	-12.9244	4.18336	-4.98105	-24.7965	4.18095	-5.94941	0.906919	-4.29154	-5.63132
p-coumaric acid	betaine	GLY	water	40	0.0666667	0.133333	0.8	-1.36716	2.04688	-1.34244	-3.86131	-7.34349	2.81551	-0.396282	-18.6944	0.18885	-13.5201	4.04443	-4.76503	-25.3839	4.05016	-6.17657	1.22892	-4.36875	-6.68952
p-coumaric acid	betaine	GLY	water	40	0.1	0.2	0.7	-1.19972	2.04688	-1.04556	-4.1274	-7.53589	2.5266	-0.340261	-18.1786	-0.23673	-13.8286	4.00882	-4.5971	-25.7536	3.89067	-6.29274	1.48222	-4.25684	-7.57495
p-coumaric acid	betaine	GLY	water	40	0.133333	0.266667	0.6	-1.07062	2.04688	-0.898441	-4.21637	-7.55845	2.32765	-0.917734	-17.5606	-0.44763	-13.9678	4.02583	-4.47625	-25.9708	3.76874	-6.40937	1.69818	-3.55852	-8.41018
p-coumaric acid	betaine	GLY	water	40	0.166667	0.333333	0.5	-0.955767	2.04688	-0.804795	-4.25924	-7.52576	2.16589	-0.809204	-16.9071	-0.58187	-14.0432	4.05641	-4.38444	-26.1166	3.67737	-6.51745	1.89052	-3.57524	-9.20949
p-coumaric acid	betaine	GLY	water	40	0.2	0.4	0.4	-0.850817	2.04688	-0.735377	-4.28855	-7.49155	2.02383	-0.940171	-16.258	-0.68138	-14.0921	4.08817	-4.31175	-26.2242	3.60717	-6.60056	2.06434	-3.37158	-9.96624
p-coumaric acid	betaine	GLY	water	40	0.233333	0.466667	0.3	-0.791256	2.04688	-0.679288	-4.31539	-7.47938	1.8939	-0.944945	-15.63	-0.76178	-14.1282	4.11761	-4.25266	-26.3082	3.55361	-6.64883	2.22371	-3.30772	-10.6782
p-coumaric acid	betaine	GLY	water	40	0.266667	0.533333	0.2	-0.740419	2.04688	-0.631817	-4.3424	-7.49986	1.77368	-1.02774	-15.0337	-0.82983	-14.1567	4.14428	-4.20374	-26.376	3.51257	-6.65684	2.3706	-3.176	-11.3423
p-coumaric acid	betaine	GLY	water	40	0.3	0.6	0.1	-0.713557	2.04688	-0.590722	-4.37065	-7.5506	1.66191	-1.13333	-14.4723	-0.88874	-14.1799	4.16828	-4.16265	-26.4319	3.48191	-6.62931	2.50637	-3.02932	-11.9596
p-coumaric acid	betaine	GLY		40	0.333333	0.666667		-0.734728	2.04688	-0.554786	-4.39937	-7.62416	1.55719	-1.22163	-13.9442	-0.94026	-14.1992	4.18969	-4.12774	-26.4786	3.45911	-6.57505	2.6325	-2.90611	-12.5344
syryngic acid	choline chloride	DEG		25	0.5	0.5		-1.63805	2.40123	-0.674501	-6.09563	-8.61403	-0.231789	-1.20551	-12.9718	-1.09808	-13.1015	4.23134	-2.00801	-29.5965	4.99755	-4.48743	4.46313	-0.802495	-16.6247
syryngic acid	choline chloride	DEG		25	0.333333	0.666667		-1.33246	2.40123	-0.753321	-5.42546	-7.95869	0.182871	-1.06994	-12.7235	-0.99051	-12.9802	4.27238	-2.09277	-29.4991	4.43495	-5.02156	4.08951	-1.02283	-16.7756
syryngic acid	choline chloride	DEG		25	0.2	0.8		-1.4705	2.40123	-0.860969	-4.80938	-7.25112	0.546456	-0.915213	-12.3389	-0.84358	-12.802	4.3476	-2.16373	-29.3936	3.9658	-5.5509	3.80114	-1.24852	-17.0547
syryngic acid	choline chloride	TEG		25	0.5	0.5		-1.46131	2.40123	-0.536444	-6.51774	-9.11553	-0.691728	-1.1277	-12.16	-1.28651	-13.6118	3.87137	-1.99654	-29.7344	5.23123	-4.49628	4.5631	-0.868838	-17.5744
syryngic acid	choline chloride	TEG		25	0.2	0.8		-1.38492	2.40123	-0.65742	-5.86975	-7.73367	-0.37654	-0.859249	-9.60133	-1.1214	-13.4499	3.94854	-2.12055	-29.6045	4.74835	-5.71628	4.32508	-1.2613	-20.0032
syryngic acid	choline chloride	GLY		25	0.5	0.5		-1.67113	2.40123	-1.55043	-5.32767	-5.60258	0.644933	-0.136624	-10.5603	0.09742	-11.9072	5.43889	-2.09482	-29.3859	5.42509	-6.30464	4.79396	-1.9582	-18.8256
syryngic acid	choline chloride	GLY		25	0.333333	0.666667		-1.39799	2.40123	-1.65052	-4.29558	-5.02461	1.12436	0.470528	-11.5616	0.23403	-12.2735	5.13879	-2.2382	-29.3525	4.52961	-7.24889	4.01443	-2.70873	-17.7909
syryngic acid	choline chloride	GLY		25	0.2	0.8		-1.50802	2.40123	-1.82289	-3.39137	-4.46074	1.51577	1.00118	-12.3224	0.46929	-12.455	4.99479	-2.36016	-29.315	3.86066	-7.99427	3.47902	-3.36134	-16.9926
syryngic acid	choline chloride	ETG		25	0.5	0.5		-1.73018	2.40123	-1.27161	-5.65385	-6.89624	0.659505	-0.619323	-12.7125	-0.28313	-11.948	5.22179	-2.09954	-29.2704	5.37072	-5.05172	4.56229	-1.48022	-16.5579
syryngic acid	choline chloride	ETG		25	0.333333	0.666667		-1.51645	2.40123	-1.33437	-4.65677	-6.58152	1.26332	-0.251086	-14.2082	-0.19746	-12.2004	4.95447	-2.26565	-29.1598	4.45931	-5.6189	3.69115	-2.01456	-14.9517
syryngic acid	choline chloride	ETG		25	0.2	0.8		-1.61203	2.40123	-1.49526	-3.74619	-6.13356	1.78909	0.0825681	-15.266	0.02212	-12.2468	4.85051	-2.42037	-29.0246	3.76831	-6.1132	3.06142	-2.50294	-13.7585
syryngic acid	betaine	DEG		25	0.5	0.5		-1.62962	2.40123	-0.490458	-5.48346	-8.789	1.43705	-1.3136	-16.4952	-1.34927	-13.7778	4.70822	-2.75463	-29.8302	4.13419	-4.98877	3.27117	-1.44103	-13.3349
syryngic acid	betaine	DEG		25	0.333333	0.666667		-1.50749	2.40123	-0.606586	-5.11633	-8.0843	1.33999	-1.20386	-15.027	-1.19078	-13.4947	4.68273	-2.69718	-29.662	3.92555	-5.41039	3.34274	-1.49332	-14.635
syryngic acid	betaine	DEG		25	0.2	0.8		-1.54874	2.40123	-0.748438	-4.68902	-7.37794	1.27463	-1.06723	-13.7025	-0.99717	-13.1924	4.65142	-2.62419	-29.4955	3.69185	-5.81448	3.37679	-1.55696	-15.793
syryngic acid	betaine	TEG		25	0.5	0.5		-1.49827	2.40123	-0.44239	-5.92143	-8.95154	0.879932	-1.22418	-14.9603	-1.41488	-14.0212	4.45553	-2.68958	-29.885	4.50655	-5.06969	3.5756	-1.4654	-14.9246
syryngic acid	betaine	TEG		25	0.2	0.8		-1.41081	2.40123	-0.628007	-5.71416	-7.58453	0.310576	-0.971839	-10.4843	-1.16154	-13.6266	4.32577	-2.52979	-29.65	4.55262	-6.0421	4.01519	-1.55795	-19.1657
syryngic acid	betaine	GLY		25	0.5	0.5		-1.6918	2.40123	-0.845134	-5.40568	-6.26382	1.30213	0.19907	-14.2197	-0.8652	-13.3101	5.13177	-2.79456	-29.6664	4.54048	-7.04629	3.82964	-2.99363	-15.4466
syryngic acid	betaine	GLY		25	0.333333	0.666667		-1.44585	2.40123	-1.30422	-4.35719	-4.87616	1.46812	0.894089	-13.0759	-0.23862	-12.9253	5.17279	-2.72945	-29.4651	4.11857	-8.04918	3.70467	-3.62354	-16.3892
syryngic acid	betaine	GLY		25	0.2	0.8		-1.52248	2.40123	-1.66093	-3.36897	-4.27034	1.68566	1.30288	-13.0638	0.24823	-12.8343	5.0325	-2.67355	-29.3688	3.6172	-8.56391	3.34684	-3.97643	-16.3051
syryngic acid	betaine	ETG		25	0.5	0.5		-1.87899	2.40123	-0.654722	-5.3187	-7.84479	1.73619	-0.496568	-17.0786	-1.12508	-13.5597	4.94372	-2.85749	-29.6969	4.19362	-5.71491	3.20753	-2.36092	-12.6183
syryngic acid	betaine	ETG		25	0.333333	0.666667		-1.56195	2.40123	-0.969986	-4.59256	-6.70662	1.88542	-0.0181868	-16.1867	-0.69479	-13.0644	5.01522	-2.84357	-29.3798	3.89777	-6.35777	3.1298	-2.82538	-13.1931
syryngic acid	betaine	ETG		25	0.2	0.8		-1.68804	2.40123	-1.30948	-3.70242	-6.04049	2.10726	0.291143	-16.138	-0.23144	-12.7393	4.93535	-2.81728	-29.1188	3.47098	-6.69876	2.82809	-3.10842	-12.9808
syryngic acid	choline chloride	TEG	water	25	0.0333333	0.0666667	0.9	-2.16328	2.40123	-2.92809	-2.06648	-6.63328	3.48887	-0.229432	-21.4982	1.9777	-12.6279	4.58365	-3.56368	-27.9451	4.04418	-5.9946	1.09478	-3.33425	-6.4469
syryngic acid	choline chloride	TEG	water	25	0.0666667	0.133333	0.8	-1.91447	2.40123	-1.96421	-3.63225	-6.95556	2.5884	0.265847	-20.0297	0.66216	-12.9661	4.32157	-3.16197	-28.4577	4.29441	-6.0105	1.73317	-3.42782	-8.42802
syryngic acid	choline chloride	TEG	water	25	0.1	0.2	0.7	-1.72993	2.40123	-1.48432	-4.46254	-7.16937	1.94744	0.43551	-18.5468	0.00719	-13.1295	4.21056	-2.87305	-28.8072	4.46973	-5.96009	2.26312	-3.30856	-10.2604
syryngic acid	choline chloride	TEG	water	25	0.133333	0.266667	0.6	-1.59473	2.40123	-1.22302	-4.94964	-7.30128	1.47014	0.305405	-17.1077	-0.34945	-13.1989	4.17081	-2.66142	-29.0454	4.60019	-5.8976	2.70067	-2.96683	-11.9377
syryngic acid	choline chloride	TEG	water	25	0.166667	0.333333	0.5	-1.48949	2.40123	-1.04543	-5.29421	-7.44653	1.04919	0.00479915	-15.7611	-0.59183	-13.2598	4.12948	-2.50042	-29.2185	4.70238	-5.81323	3.08029	-2.50522	-13.4574
syryngic acid	choline chloride	TEG	water	25	0.2	0.4	0.4	-1.39735	2.40123	-0.910085	-5.55675	-7.62411	0.666735	-0.454816	-14.546	-0.77655	-13.3251	4.08028	-2.37412	-29.3519	4.7802	-5.70095	3.41355	-1.9193	-14.806
syryngic acid	choline chloride	TEG	water	25	0.233333	0.466667	0.3	-1.32326	2.40123	-0.80229	-5.76341	-7.82481	0.320051	-0.626768	-13.468	-0.92367	-13.3918	4.02775	-2.27288	-29.4583	4.83974	-5.56694	3.7077	-1.64611	-15.9902
syryngic acid	choline chloride	TEG	water	25	0.266667	0.533333	0.2	-1.26661	2.40123	-0.714657	-5.9257	-8.04076	0.0104655	-0.788664	-12.5322	-1.04328	-13.4561	3.97577	-2.19036	-29.5447	4.88242	-5.41537	3.9653	-1.4017	-17.0125
syryngic acid	choline chloride	TEG	water	25	0.3	0.6	0.1	-1.25927	2.40123	-0.642453	-6.0549	-8.26067	-0.265507	-0.895766	-11.7194	-1.14182	-13.516	3.92661	-2.12214	-29.6159	4.91308	-5.25531	4.19212	-1.22637	-17.8965
syryngic acid	choline chloride	TEG		25	0.333333	0.666667		-1.28826	2.40123	-0.582266	-6.15942	-8.47838	-0.511555	-0.999025	-11.014	-1.22397	-13.5705	3.88126	-2.06504	-29.6753	4.93545	-5.09212	4.39281	-1.06601	-18.6613
syryngic acid	choline chloride	TEG	water	30	0.0333333	0.0666667	0.9	-2.03344	2.35695	-2.85421	-1.97333	-6.51619	3.55437	-3.06471	-21.4884	2.23771	-12.4157	4.67161	-3.52411	-27.9343	4.21104	-5.89947	1.11724	-0.459401	-6.44593
syryngic acid	choline chloride	TEG	water	30	0.0666667	0.133333	0.8	-1.80011	2.35695	-1.90448	-3.53979	-6.89039	2.63202	-0.377217	-20.0404	0.91975	-12.7914	4.38604	-3.12807	-28.458	4.45954	-5.90103	1.75402	-2.75085	-8.41757
syryngic acid	choline chloride	TEG	water	30	0.1	0.2	0.7	-1.60461	2.35695	-1.44015	-4.35084	-7.1284	1.99314	-0.0236177	-18.5857	0.27538	-12.9677	4.26942	-2.84172	-28.8146	4.62622	-5.83926	2.27628	-2.8181	-10.2289
syryngic acid	choline chloride	TEG	water	30	0.133333	0.266667	0.6	-1.46027	2.35695	-1.18924	-4.8204	-7.27214	1.52117	0.0199976	-17.1739	-0.07282	-13.0405	4.22765	-2.63192	-29.0546	4.74758	-5.76838	2.70648	-2.65192	-11.8807
syryngic acid	choline chloride	TEG	water	30	0.166667	0.333333	0.5	-1.35055	2.35695	-1.01864	-5.15146	-7.42304	1.10489	-0.150334	-15.8497	-0.30956	-13.1016	4.18559	-2.47219	-29.2278	4.8419	-5.67861	3.0807	-2.32186	-13.3781
syryngic acid	choline chloride	TEG	water	30	0.2	0.4	0.4	-1.28104	2.35695	-0.888345	-5.4035	-7.60177	0.726286	-0.400343	-14.6527	-0.49038	-13.1661	4.13616	-2.34679	-29.3607	4.91312	-5.56434	3.40987	-1.94645	-14.708
syryngic acid	choline chloride	TEG	water	30	0.233333	0.466667	0.3	-1.20235	2.35695	-0.784296	-5.59781	-7.80384	0.385502	-0.629977	-13.5999	-0.63477	-13.2317	4.08352	-2.2462	-29.4665	4.96304	-5.42789	3.69802	-1.61622	-15.8667
syryngic acid	choline chloride	TEG	water	30	0.266667	0.533333	0.2	-1.15537	2.35695	-0.699504	-5.75111	-8.01643	0.0795109	-0.800676	-12.6782	-0.75244	-13.2951	4.03147	-2.16417	-29.5524	4.99867	-5.27866	3.95196	-1.36349	-16.8742
syryngic acid	choline chloride	TEG	water	30	0.3	0.6	0.1	-1.144	2.35695	-0.629505	-5.87144	-8.23343	-0.192883	-0.929133	-11.8805	-0.84957	-13.3541	3.98223	-2.09633	-29.6232	5.02187	-5.12063	4.17511	-1.1672	-17.7427
syryngic acid	choline chloride	TEG		30	0.333333	0.666667		-1.18034	2.35695	-0.571044	-5.96817	-8.44676	-0.435867	-1.00097	-11.1872	-0.9307	-13.4079	3.93677	-2.03954	-29.6822	5.03747	-4.9611	4.37264	-1.03857	-18.495
syryngic acid	choline chloride	TEG	water	35	0.0333333	0.0666667	0.9	-1.88402	2.31128	-2.78017	-1.88369	-6.39939	3.61938	-1.80886	-21.479	2.49259	-12.2034	4.75935	-3.48416	-27.924	4.37628	-5.80405	1.13997	-1.6753	-6.44503
syryngic acid	choline chloride	TEG	water	35	0.0666667	0.133333	0.8	-1.66141	2.31128	-1.84464	-3.44775	-6.82789	2.67611	-1.01885	-20.0564	1.17292	-12.6174	4.45005	-3.09323	-28.46	4.62067	-5.78949	1.77394	-2.07438	-8.40364
syryngic acid	choline chloride	TEG	water	35	0.1	0.2	0.7	-1.45908	2.31128	-1.39618	-4.23708	-7.08852	2.0407	-0.478673	-18.6314	0.54031	-12.8056	4.32839	-2.80943	-28.8237	4.77739	-5.71712	2.28769	-2.33076	-10.1923
syryngic acid	choline chloride	TEG	water	35	0.133333	0.266667	0.6	-1.33178	2.31128	-1.15564	-4.68948	-7.24167	1.57304	-0.25982	-17.2418	0.201	-12.8816	4.2847	-2.60162	-29.065	4.89048	-5.63991	2.71166	-2.3418	-11.8232
syryngic acid	choline chloride	TEG	water	35	0.166667	0.333333	0.5	-1.20903	2.31128	-0.991965	-5.00618	-7.39798	1.16197	-0.300501	-15.9418	-0.02987	-12.9429	4.2419	-2.44335	-29.2379	4.97631	-5.54489	3.07993	-2.14285	-13.296
syryngic acid	choline chloride	TEG	water	35	0.2	0.4	0.4	-1.13612	2.31128	-0.866645	-5.2454	-7.57851	0.788743	-0.472791	-14.7676	-0.20665	-13.0066	4.19219	-2.319	-29.3702	5.03875	-5.42805	3.40345	-1.84621	-14.6027
syryngic acid	choline chloride	TEG	water	35	0.233333	0.466667	0.3	-1.06002	2.31128	-0.766301	-5.42983	-7.77928	0.451885	-0.663383	-13.7321	-0.3482	-13.0712	4.13944	-2.2192	-29.4753	5.08163	-5.2919	3.68756	-1.55582	-15.7433
syryngic acid	choline chloride	TEG	water	35	0.266667	0.533333	0.2	-0.996151	2.31128	-0.684333	-5.57244	-7.99044	0.150702	-0.81646	-12.8302	-0.46383	-13.1335	4.08732	-2.13778	-29.5606	5.10861	-5.14311	3.93662	-1.32132	-16.7304
syryngic acid	choline chloride	TEG	water	35	0.3	0.6	0.1	-0.992107	2.31128	-0.616507	-5.68417	-8.2039	-0.118124	-0.937033	-12.0471	-0.5595	-13.1917	4.038	-2.07043	-29.6308	5.12467	-4.98781	4.15612	-1.1334	-17.5837
syryngic acid	choline chloride	TEG		35	0.333333	0.666667		-1.03762	2.31128	-0.559758	-5.77209	-8.41324	-0.357201	-1.00183	-11.3681	-0.63955	-13.2448	3.99243	-2.01403	-29.6894	5.13254	-4.8316	4.34963	-1.0122	-18.3213
syryngic acid	choline chloride	TEG	water	40	0.0333333	0.0666667	0.9	-1.75921	2.26426	-2.70593	-1.79654	-6.28456	3.68435	-1.8165	-21.4731	2.74231	-11.9915	4.8467	-3.44387	-27.9144	4.53885	-5.70698	1.16235	-1.62737	-6.44131
syryngic acid	choline chloride	TEG	water	40	0.0666667	0.133333	0.8	-1.51532	2.26426	-1.7847	-3.35692	-6.76657	2.72005	-1.0417	-20.0746	1.42173	-12.4442	4.51357	-3.05746	-28.4639	4.77865	-5.67762	1.79352	-2.01576	-8.38928
syryngic acid	choline chloride	TEG	water	40	0.1	0.2	0.7	-1.32226	2.26426	-1.35244	-4.12149	-7.04956	2.08954	-0.516213	-18.6822	0.80209	-12.6436	4.38746	-2.7762	-28.8344	4.92358	-5.594	2.29792	-2.25999	-10.1522
syryngic acid	choline chloride	TEG	water	40	0.133333	0.266667	0.6	-1.19174	2.26426	-1.12224	-4.5556	-7.21154	1.62683	-0.30509	-17.3165	0.47209	-12.7222	4.34193	-2.57056	-29.0765	5.02769	-5.51065	2.7151	-2.26547	-11.76
syryngic acid	choline chloride	TEG	water	40	0.166667	0.333333	0.5	-1.0853	2.26426	-0.965419	-4.85688	-7.3723	1.22124	-0.343858	-16.0404	0.24728	-12.7835	4.29837	-2.41392	-29.2488	5.10416	-5.41125	3.07713	-2.07006	-13.2084
syryngic acid	choline chloride	TEG	water	40	0.2	0.4	0.4	-1.00341	2.26426	-0.845007	-5.08319	-7.55451	0.853287	-0.507245	-14.889	0.07467	-12.8465	4.24837	-2.29078	-29.3804	5.15786	-5.29196	3.39508	-1.78354	-14.4914
syryngic acid	choline chloride	TEG	water	40	0.233333	0.466667	0.3	-0.915858	2.26426	-0.748319	-5.25649	-7.75419	0.521175	-0.686479	-13.8731	-0.06393	-12.9101	4.19549	-2.1919	-29.4847	5.19256	-5.15593	3.67432	-1.50542	-15.6116
syryngic acid	choline chloride	TEG	water	40	0.266667	0.533333	0.2	-0.869501	2.26426	-0.669139	-5.39018	-7.96198	0.223527	-0.829341	-12.9857	-0.17744	-12.9716	4.1433	-2.11121	-29.5693	5.21274	-5.0096	3.91977	-1.28187	-16.5836
syryngic acid	choline chloride	TEG	water	40	0.3	0.6	0.1	-0.862317	2.26426	-0.603471	-5.4926	-8.17176	-0.0409791	-0.941721	-12.2189	-0.27157	-13.029	4.0939	-2.04444	-29.6389	5.22103	-4.85719	4.13488	-1.10272	-17.42
syryngic acid	choline chloride	TEG		40	0.333333	0.666667		-0.908749	2.26426	-0.548433	-5.57203	-8.37734	-0.276284	-1.00159	-11.5546	-0.35047	-13.0814	4.04826	-1.98851	-29.6969	5.22156	-4.7041	4.32454	-0.986921	-18.1424
syryngic acid	betaine	TEG	water	25	0.0333333	0.0666667	0.9	-2.37724	2.40123	-2.92424	-1.97378	-6.55202	3.49937	-3.08187	-21.6033	1.97244	-12.7523	4.56468	-3.65305	-27.9509	3.94622	-6.20029	1.06531	-0.571176	-6.34763
syryngic acid	betaine	TEG	water	25	0.0666667	0.133333	0.8	-2.03258	2.40123	-2.00365	-3.4004	-6.68823	2.71937	-1.86561	-20.2311	0.71599	-13.0956	4.39155	-3.32167	-28.4698	4.11639	-6.4074	1.67218	-1.45606	-8.23869
syryngic acid	betaine	TEG	water	25	0.1	0.2	0.7	-1.81574	2.40123	-1.51249	-4.19178	-6.79274	2.15879	-0.805772	-18.8375	0.04563	-13.3021	4.33331	-3.09894	-28.8283	4.23741	-6.50941	2.17452	-2.29317	-9.99081
syryngic acid	betaine	TEG	water	25	0.133333	0.266667	0.6	-1.67051	2.40123	-1.22895	-4.66876	-6.85705	1.77462	-0.154559	-17.5084	-0.34135	-13.4174	4.34733	-2.9512	-29.0821	4.32741	-6.5603	2.57271	-2.79664	-11.5738
syryngic acid	betaine	TEG	water	25	0.166667	0.333333	0.5	-1.54719	2.40123	-1.03336	-5.00668	-6.96417	1.46727	-1.23461	-16.2969	-0.6083	-13.5104	4.36715	-2.85134	-29.2698	4.39838	-6.5462	2.89988	-1.61673	-12.9729
syryngic acid	betaine	TEG	water	25	0.2	0.4	0.4	-1.4547	2.40123	-0.882925	-5.26551	-7.13879	1.21178	-0.551424	-15.2502	-0.81362	-13.5962	4.37963	-2.78064	-29.4157	4.45189	-6.45746	3.16785	-2.22922	-14.1656
syryngic acid	betaine	TEG	water	25	0.233333	0.466667	0.3	-1.37181	2.40123	-0.762372	-5.46451	-7.38119	1.00158	-1.05982	-14.3916	-0.97815	-13.6753	4.38335	-2.72693	-29.5326	4.48636	-6.29412	3.38177	-1.66711	-15.141
syryngic acid	betaine	TEG	water	25	0.266667	0.533333	0.2	-1.30073	2.40123	-0.664969	-5.61674	-7.67214	0.8299	-0.901466	-13.7082	-1.11109	-13.7449	4.38043	-2.68312	-29.6272	4.50565	-6.07281	3.55053	-1.78165	-15.9191
syryngic acid	betaine	TEG	water	25	0.3	0.6	0.1	-1.31195	2.40123	-0.586114	-5.73191	-7.98914	0.690206	-0.938955	-13.174	-1.21872	-13.8045	4.37319	-2.6457	-29.7043	4.51319	-5.81536	3.68298	-1.70674	-16.5303
syryngic acid	betaine	TEG		25	0.333333	0.666667		-1.32399	2.40123	-0.521936	-5.82003	-8.31067	0.575135	-1.10526	-12.7553	-1.30631	-13.8551	4.3633	-2.61315	-29.7675	4.51372	-5.54442	3.78816	-1.50789	-17.0122
syryngic acid	betaine	TEG	water	30	0.0333333	0.0666667	0.9	-2.33391	2.35695	-2.85095	-1.88169	-6.43192	3.56664	-0.538529	-21.5935	2.23318	-12.5386	4.65422	-3.61406	-27.94	4.11487	-6.10667	1.08758	-3.07553	-6.34658
syryngic acid	betaine	TEG	water	30	0.0666667	0.133333	0.8	-1.97866	2.35695	-1.94329	-3.31185	-6.6228	2.76161	0.128799	-20.2411	0.9736	-12.923	4.45436	-3.28939	-28.4693	4.28545	-6.30022	1.69275	-3.41819	-8.22818
syryngic acid	betaine	TEG	water	30	0.1	0.2	0.7	-1.76084	2.35695	-1.4663	-4.08874	-6.75548	2.19923	0.521086	-18.8753	0.31166	-13.1473	4.38601	-3.06928	-28.8357	4.4004	-6.39186	2.18678	-3.59037	-9.96042
syryngic acid	betaine	TEG	water	30	0.133333	0.266667	0.6	-1.60652	2.35695	-1.19353	-4.54922	-6.83548	1.81861	0.563123	-17.5738	-0.06686	-13.2679	4.39571	-2.92277	-29.092	4.48236	-6.43246	2.5771	-3.48589	-11.5182
syryngic acid	betaine	TEG	water	30	0.166667	0.333333	0.5	-1.49819	2.35695	-1.00605	-4.87249	-6.95009	1.51596	-0.238369	-16.3865	-0.32704	-13.3607	4.41408	-2.8234	-29.2797	4.54545	-6.41061	2.89812	-2.58503	-12.8932
syryngic acid	betaine	TEG	water	30	0.2	0.4	0.4	-1.40234	2.35695	-0.861858	-5.11796	-7.12694	1.26509	-0.232209	-15.3593	-0.52713	-13.4442	4.42638	-2.75284	-29.4248	4.59083	-6.31727	3.16129	-2.52063	-14.0656
syryngic acid	betaine	TEG	water	30	0.233333	0.466667	0.3	-1.31629	2.35695	-0.74609	-5.3049	-7.36719	1.05866	-0.450251	-14.5148	-0.68779	-13.5205	4.43045	-2.69922	-29.5406	4.61711	-6.15329	3.37179	-2.24897	-15.0258
syryngic acid	betaine	TEG	water	30	0.266667	0.533333	0.2	-1.25324	2.35695	-0.652233	-5.44559	-7.65338	0.890366	-0.7962	-13.8425	-0.81804	-13.5878	4.42799	-2.65563	-29.6341	4.62755	-5.93439	3.53762	-1.85943	-15.7916
syryngic acid	betaine	TEG	water	30	0.3	0.6	0.1	-1.25862	2.35695	-0.575975	-5.55118	-7.96239	0.75253	-0.942451	-13.3123	-0.92386	-13.6456	4.42117	-2.61856	-29.7103	4.62732	-5.68318	3.66864	-1.67611	-16.398
syryngic acid	betaine	TEG		30	0.333333	0.666667		-1.26697	2.35695	-0.51368	-5.62946	-8.27639	0.639508	-1.11146	-12.8976	-1.01031	-13.6949	4.41161	-2.58642	-29.7728	4.61915	-5.41852	3.7721	-1.47496	-16.8752
syryngic acid	betaine	TEG	water	35	0.0333333	0.0666667	0.9	-2.24362	2.31128	-2.77746	-1.79316	-6.31219	3.63346	0.110654	-21.5841	2.48877	-12.3248	4.74363	-3.57468	-27.9297	4.28193	-6.01263	1.11017	-3.68533	-6.34562
syryngic acid	betaine	TEG	water	35	0.0666667	0.133333	0.8	-1.89649	2.31128	-1.88261	-3.22505	-6.55913	2.80346	0.621406	-20.2533	1.22649	-12.7513	4.51647	-3.25614	-28.4705	4.45154	-6.19213	1.71301	-3.87755	-8.21716
syryngic acid	betaine	TEG	water	35	0.1	0.2	0.7	-1.68494	2.31128	-1.42004	-3.98399	-6.72119	2.24117	0.82537	-18.9202	0.57398	-12.9928	4.43847	-3.03854	-28.8449	4.55797	-6.27161	2.1973	-3.86391	-9.92468
syryngic acid	betaine	TEG	water	35	0.133333	0.266667	0.6	-1.53815	2.31128	-1.15815	-4.42771	-6.81437	1.86378	0.701536	-17.6436	0.20455	-13.1183	4.44408	-2.8934	-29.1033	4.63226	-6.30389	2.5803	-3.59494	-11.4596
syryngic acid	betaine	TEG	water	35	0.166667	0.333333	0.5	-1.41385	2.31128	-0.978729	-4.73547	-6.93577	1.56592	0.358394	-16.4803	-0.04855	-13.2106	4.46099	-2.79471	-29.2906	4.68692	-6.27479	2.89507	-3.1531	-12.8103
syryngic acid	betaine	TEG	water	35	0.2	0.4	0.4	-1.32324	2.31128	-0.840738	-4.96644	-7.11511	1.32024	-0.0546261	-15.475	-0.2432	-13.2917	4.47306	-2.72443	-29.4346	4.72324	-6.17657	3.15282	-2.6698	-13.9596
syryngic acid	betaine	TEG	water	35	0.233333	0.466667	0.3	-1.2372	2.31128	-0.729708	-5.1411	-7.35233	1.1176	-0.42909	-14.6434	-0.39982	-13.3652	4.47745	-2.67104	-29.5491	4.74128	-6.01285	3.35985	-2.24195	-14.9056
syryngic acid	betaine	TEG	water	35	0.266667	0.533333	0.2	-1.17198	2.31128	-0.639378	-5.27066	-7.63262	0.952201	-0.812097	-13.9796	-0.52724	-13.4301	4.47542	-2.62775	-29.6415	4.74342	-5.79753	3.52322	-1.81565	-15.6619
syryngic acid	betaine	TEG	water	35	0.3	0.6	0.1	-1.16605	2.31128	-0.5657	-5.36616	-7.93422	0.816763	-0.953818	-13.4561	-0.63117	-13.4862	4.46899	-2.5911	-29.7167	4.73499	-5.55199	3.65223	-1.63728	-16.2606
syryngic acid	betaine	TEG		35	0.333333	0.666667		-1.18258	2.31128	-0.505318	-5.4362	-8.23917	0.705041	-1.11593	-13.0435	-0.71635	-13.5343	4.45979	-2.55942	-29.7784	4.71985	-5.29513	3.75475	-1.44349	-16.7349
[truncated: 219 more rows]
